# Supplementary material for: Proteomic dataset of knockdown of AKT3 on protein expression and function in female germline stem cells
Source: Data Brief. 2024 Nov 13;57:111112. doi: 10.1016/j.dib.2024.111112 (PMC11647134; doi:10.1016/j.dib.2024.111112)
Supplement: Supplementary file 1 [file mmc1.xlsx]

## Sheet: Annotation_Combine
Protein accession	Protein description	Gene name	Coverage [%]	Peptides	Razor + unique peptides	Unique peptides	Intensity C1	Intensity C2	Intensity C3	Intensity T1	Intensity T2	Intensity T3	C1	C2	C3	T1	T2	T3	T/C Ratio	T/C P value	Subcellular localization	KEGG KO No.	KEGG Gene	KEGG pathway	Biological Process	Cellular Component	Molecular Function	Pfam ID	Domain description	COG/KOG category	COG/KOG NO.	COG/KOG description	WikiPathways	externalDetailsURL	Is_TF	Reactome pathway	Reactome link	HallMark	msigdbURL
A0A140LIF8	Immunity-related GTPase family M protein 2 OS=Mus musculus OX=10090 GN=Irgm2 PE=1 SV=2	Irgm2	2.53	1	1	1	2117.8	2016.37	2263.5		1953.92		1.01432	0.965742	1.0841		0.935831		0.916234		cytoplasm,nucleus	K14139	IRGM; immunity-related GTPase family M protein [EC:3.6.5.-]	mmu04621 NOD-like receptor signaling pathway; mmu05145 Toxoplasmosis	GO:0000045 autophagosome assembly; GO:0001932 regulation of protein phosphorylation; GO:0001934 positive regulation of protein phosphorylation; GO:0001959 regulation of cytokine-mediated signaling pathway; GO:0001961 positive regulation of cytokine-mediated signaling pathway; GO:0002218 activation of innate immune response; GO:0002221 pattern recognition receptor signaling pathway; GO:0002237 res…	GO:0000139 Golgi membrane; GO:0000323 lytic vacuole; GO:0000421 autophagosome membrane; GO:0001891 phagocytic cup; GO:0005622 intracellular anatomical structure; GO:0005737 cytoplasm; GO:0005739 mitochondrion; GO:0005764 lysosome; GO:0005765 lysosomal membrane; GO:0005767 secondary lysosome; GO:0005768 endosome; GO:0005770 late endosome; GO:0005773 vacuole; GO:0005774 vacuolar membrane; GO:000577…	GO:0003824 catalytic activity; GO:0003924 GTPase activity; GO:0005488 binding; GO:0005515 protein binding; GO:0008047 enzyme activator activity; GO:0016462 pyrophosphatase activity; GO:0016787 hydrolase activity; GO:0016817 hydrolase activity, acting on acid anhydrides; GO:0016818 hydrolase activity, acting on acid anhydrides, in phosphorus-containing anhydrides; GO:0017111 ribonucleoside triphos…
A1L3P4	Sodium/hydrogen exchanger 6 OS=Mus musculus OX=10090 GN=Slc9a6 PE=1 SV=1	Slc9a6	3.42	2	2	2	798.114	1081.28	1607.26	2483.43	793.831	7121.87	0.344862	0.467217	0.694492	1.07308	0.343012	3.07734	2.98255	0.310572	plasma membrane	K12041	SLC9A6_7; solute carrier family 9 (sodium/hydrogen exchanger), member 6/7	mmu04260 Cardiac muscle contraction	GO:0000902 cell morphogenesis; GO:0006810 transport; GO:0006811 monoatomic ion transport; GO:0006812 monoatomic cation transport; GO:0006813 potassium ion transport; GO:0006814 sodium ion transport; GO:0006873 intracellular monoatomic ion homeostasis; GO:0006885 regulation of pH; GO:0007275 multicellular organism development; GO:0007399 nervous system development; GO:0007409 axonogenesis; GO:0009…	GO:0005622 intracellular anatomical structure; GO:0005737 cytoplasm; GO:0005768 endosome; GO:0005769 early endosome; GO:0005783 endoplasmic reticulum; GO:0005789 endoplasmic reticulum membrane; GO:0005794 Golgi apparatus; GO:0005802 trans-Golgi network; GO:0005886 plasma membrane; GO:0010008 endosome membrane; GO:0012505 endomembrane system; GO:0016020 membrane; GO:0031090 organelle membrane; GO:…	GO:0005215 transporter activity; GO:0008324 monoatomic cation transmembrane transporter activity; GO:0015075 monoatomic ion transmembrane transporter activity; GO:0015078 proton transmembrane transporter activity; GO:0015079 potassium ion transmembrane transporter activity; GO:0015081 sodium ion transmembrane transporter activity; GO:0015291 secondary active transmembrane transporter activity; GO…			P	KOG1965	Sodium/hydrogen exchanger protein				R-MMU-382551 Transport of small molecules;R-MMU-425393 Transport of inorganic cations/anions and amino acids/oligopeptides;R-MMU-425407 SLC-mediated transmembrane transport;R-MMU-425986 Sodium/Proton exchangers	https://reactome.org/PathwayBrowser/#/R-MMU-382551;https://reactome.org/PathwayBrowser/#/R-MMU-425393;https://reactome.org/PathwayBrowser/#/R-MMU-425407;https://reactome.org/PathwayBrowser/#/R-MMU-425986
A2A432	Cullin-4B OS=Mus musculus OX=10090 GN=Cul4b PE=1 SV=1	Cul4b	20.52	20	20	16	15499.3	15240.1	14554.6	13647.4	14428.4	10821.2	1.10458	1.08611	1.03726	0.972603	1.02826	0.771189	0.858767	0.15141	nucleus	K10609	CUL4; cullin 4	mmu03420 Nucleotide excision repair; mmu04120 Ubiquitin mediated proteolysis; mmu05170 Human immunodeficiency virus 1 infection	GO:0000003 reproduction; GO:0000082 G1/S transition of mitotic cell cycle; GO:0000278 mitotic cell cycle; GO:0000715 nucleotide-excision repair, DNA damage recognition; GO:0001701 in utero embryonic development; GO:0002064 epithelial cell development; GO:0002065 columnar/cuboidal epithelial cell differentiation; GO:0002066 columnar/cuboidal epithelial cell development; GO:0002376 immune system pr…	GO:0000151 ubiquitin ligase complex; GO:0005622 intracellular anatomical structure; GO:0005634 nucleus; GO:0005654 nucleoplasm; GO:0005737 cytoplasm; GO:0005829 cytosol; GO:0031461 cullin-RING ubiquitin ligase complex; GO:0031464 Cul4A-RING E3 ubiquitin ligase complex; GO:0031465 Cul4B-RING E3 ubiquitin ligase complex; GO:0031974 membrane-enclosed lumen; GO:0031981 nuclear lumen; GO:0032991 prote…	GO:0005488 binding; GO:0005515 protein binding; GO:0019899 enzyme binding; GO:0031625 ubiquitin protein ligase binding; GO:0044389 ubiquitin-like protein ligase binding;	PF10557	PF10557 Cullin protein neddylation domain	D	KOG2167	Cullins				R-MMU-110314 Recognition of DNA damage by PCNA-containing replication complex;R-MMU-392499 Metabolism of proteins;R-MMU-5696394 DNA Damage Recognition in GG-NER;R-MMU-5696395 Formation of Incision Complex in GG-NER;R-MMU-5696398 Nucleotide Excision Repair;R-MMU-5696399 Global Genome Nucleotide Excision Repair (GG-NER);R-MMU-5696400 Dual Incision in GG-NER;R-MMU-597592 Post-translational protein m…	https://reactome.org/PathwayBrowser/#/R-MMU-110314;https://reactome.org/PathwayBrowser/#/R-MMU-392499;https://reactome.org/PathwayBrowser/#/R-MMU-5696394;https://reactome.org/PathwayBrowser/#/R-MMU-5696395;https://reactome.org/PathwayBrowser/#/R-MMU-5696398;https://reactome.org/PathwayBrowser/#/R-MMU-5696399;https://reactome.org/PathwayBrowser/#/R-MMU-5696400;https://reactome.org/PathwayBrowser/#…
A2A5K6	Zinc finger protein 335 OS=Mus musculus OX=10090 GN=Znf335 PE=1 SV=1	Znf335	0.82	1	1	1	509.777	1233.64	877.672	2212.21			0.421887	1.02095	0.726354	1.83081			2.53201		nucleus	K24371			GO:0000902 cell morphogenesis; GO:0001701 in utero embryonic development; GO:0002052 positive regulation of neuroblast proliferation; GO:0002682 regulation of immune system process; GO:0002684 positive regulation of immune system process; GO:0002694 regulation of leukocyte activation; GO:0002696 positive regulation of leukocyte activation; GO:0006325 chromatin organization; GO:0006355 regulation …	GO:0005622 intracellular anatomical structure; GO:0005634 nucleus; GO:0005654 nucleoplasm; GO:0031974 membrane-enclosed lumen; GO:0031981 nuclear lumen; GO:0043226 organelle; GO:0043227 membrane-bounded organelle; GO:0043229 intracellular organelle; GO:0043231 intracellular membrane-bounded organelle; GO:0043233 organelle lumen; GO:0070013 intracellular organelle lumen;	GO:0000976 transcription cis-regulatory region binding; GO:0000977 RNA polymerase II transcription regulatory region sequence-specific DNA binding; GO:0000978 RNA polymerase II cis-regulatory region sequence-specific DNA binding; GO:0000981 DNA-binding transcription factor activity, RNA polymerase II-specific; GO:0000987 cis-regulatory region sequence-specific DNA binding; GO:0001067 transcriptio…	PF13912; PF13909	PF13912 C2H2-type zinc finger; PF13909 C2H2-type zinc-finger domain	R	KOG1721	FOG: Zn-finger			Transcription factor
A2A5R2	Brefeldin A-inhibited guanine nucleotide-exchange protein 2 OS=Mus musculus OX=10090 GN=Arfgef2 PE=1 SV=1	Arfgef2	12.33	20	17	17	5546.12	5422.16	5852.64	5491.11	4855.71	6341.57	0.993059	0.970863	1.04794	0.983209	0.869438	1.13549	0.992121	0.876114	cytoplasm	K18442	ARFGEF; brefeldin A-inhibited guanine nucleotide-exchange protein	mmu04144 Endocytosis	GO:0001817 regulation of cytokine production; GO:0001819 positive regulation of cytokine production; GO:0001881 receptor recycling; GO:0006810 transport; GO:0006887 exocytosis; GO:0006892 post-Golgi vesicle-mediated transport; GO:0006893 Golgi to plasma membrane transport; GO:0006996 organelle organization; GO:0007030 Golgi organization; GO:0007032 endosome organization; GO:0007154 cell communica…	GO:0000139 Golgi membrane; GO:0005622 intracellular anatomical structure; GO:0005634 nucleus; GO:0005654 nucleoplasm; GO:0005730 nucleolus; GO:0005737 cytoplasm; GO:0005768 endosome; GO:0005794 Golgi apparatus; GO:0005802 trans-Golgi network; GO:0005815 microtubule organizing center; GO:0005829 cytosol; GO:0005856 cytoskeleton; GO:0005874 microtubule; GO:0005879 axonemal microtubule; GO:0005881 c…	GO:0005085 guanyl-nucleotide exchange factor activity; GO:0005102 signaling receptor binding; GO:0005488 binding; GO:0005515 protein binding; GO:0008092 cytoskeletal protein binding; GO:0017022 myosin binding; GO:0019899 enzyme binding; GO:0031267 small GTPase binding; GO:0034237 protein kinase A regulatory subunit binding; GO:0050811 GABA receptor binding; GO:0051018 protein kinase A binding; GO…	PF12783; PF01369	PF12783 Guanine nucleotide exchange factor in Golgi transport N-terminal; PF01369 Sec7 domain	U	KOG0929	Guanine nucleotide exchange factor						PROTEIN SECRETION	https://www.gsea-msigdb.org/gsea/msigdb/mouse/geneset/HALLMARK_PROTEIN_SECRETION
A2A5Z6	E3 ubiquitin-protein ligase SMURF2 OS=Mus musculus OX=10090 GN=Smurf2 PE=1 SV=1	Smurf2	5.08	3	3	3	1162.98	1088.96	405.095		2596.4		0.885501	0.829141	0.308442		1.97692		2.93154		mitochondria	K04678	SMURF; E3 ubiquitin ligase SMURF1/2 [EC:2.3.2.26]	mmu04137 Mitophagy - animal; mmu04340 Hedgehog signaling pathway; mmu04520 Adherens junction; mmu04120 Ubiquitin mediated proteolysis; mmu04350 TGF-beta signaling pathway; mmu04144 Endocytosis	GO:0000003 reproduction; GO:0000045 autophagosome assembly; GO:0000122 negative regulation of transcription by RNA polymerase II; GO:0000209 protein polyubiquitination; GO:0001558 regulation of cell growth; GO:0001700 embryonic development via the syncytial blastoderm; GO:0003006 developmental process involved in reproduction; GO:0006355 regulation of DNA-templated transcription; GO:0006357 regul…	GO:0000151 ubiquitin ligase complex; GO:0005622 intracellular anatomical structure; GO:0005634 nucleus; GO:0005654 nucleoplasm; GO:0005737 cytoplasm; GO:0005829 cytosol; GO:0005886 plasma membrane; GO:0016020 membrane; GO:0016604 nuclear body; GO:0016607 nuclear speck; GO:0030424 axon; GO:0031974 membrane-enclosed lumen; GO:0031981 nuclear lumen; GO:0032991 protein-containing complex; GO:0036477 …	GO:0003824 catalytic activity; GO:0004842 ubiquitin-protein transferase activity; GO:0005102 signaling receptor binding; GO:0005126 cytokine receptor binding; GO:0005160 transforming growth factor beta receptor binding; GO:0005488 binding; GO:0005515 protein binding; GO:0016740 transferase activity; GO:0019787 ubiquitin-like protein transferase activity; GO:0042802 identical protein binding; GO:0…	PF00168; PF00397; PF00632	PF00168 C2 domain; PF00397 WW domain; PF00632 HECT-domain (ubiquitin-transferase)	O	KOG0940	Ubiquitin protein ligase RSP5/NEDD4			Transcription factor	R-MMU-1280218 Adaptive Immune System;R-MMU-162582 Signal Transduction;R-MMU-168256 Immune System;R-MMU-170834 Signaling by TGF-beta Receptor Complex;R-MMU-195721 Signaling by WNT;R-MMU-201451 Signaling by BMP;R-MMU-201681 TCF dependent signaling in response to WNT;R-MMU-212436 Generic Transcription Pathway;R-MMU-2173788 Downregulation of TGF-beta receptor signaling;R-MMU-2173789 TGF-beta receptor…	https://reactome.org/PathwayBrowser/#/R-MMU-1280218;https://reactome.org/PathwayBrowser/#/R-MMU-162582;https://reactome.org/PathwayBrowser/#/R-MMU-168256;https://reactome.org/PathwayBrowser/#/R-MMU-170834;https://reactome.org/PathwayBrowser/#/R-MMU-195721;https://reactome.org/PathwayBrowser/#/R-MMU-201451;https://reactome.org/PathwayBrowser/#/R-MMU-201681;https://reactome.org/PathwayBrowser/#/R-M…	TGF BETA SIGNALING	https://www.gsea-msigdb.org/gsea/msigdb/mouse/geneset/HALLMARK_TGF_BETA_SIGNALING
A2A6Q5	Cell division cycle protein 27 homolog OS=Mus musculus OX=10090 GN=Cdc27 PE=1 SV=1	Cdc27	8.36	6	6	6	12452.1	11344.6	11087.5	9422.01	11143.5	9660.98	1.14747	1.04541	1.02172	0.868245	1.02688	0.890267	0.866481	0.083648	nucleus	K03350	APC3; anaphase-promoting complex subunit 3	mmu04914 Progesterone-mediated oocyte maturation; mmu04114 Oocyte meiosis; mmu04110 Cell cycle; mmu05166 Human T-cell leukemia virus 1 infection; mmu04120 Ubiquitin mediated proteolysis	GO:0000003 reproduction; GO:0000209 protein polyubiquitination; GO:0000278 mitotic cell cycle; GO:0000375 RNA splicing, via transesterification reactions; GO:0000377 RNA splicing, via transesterification reactions with bulged adenosine as nucleophile; GO:0000398 mRNA splicing, via spliceosome; GO:0001775 cell activation; GO:0003002 regionalization; GO:0006139 nucleobase-containing compound metabo…	GO:0000151 ubiquitin ligase complex; GO:0000152 nuclear ubiquitin ligase complex; GO:0005622 intracellular anatomical structure; GO:0005634 nucleus; GO:0005654 nucleoplasm; GO:0005680 anaphase-promoting complex; GO:0005737 cytoplasm; GO:0005813 centrosome; GO:0005815 microtubule organizing center; GO:0005819 spindle; GO:0005829 cytosol; GO:0005856 cytoskeleton; GO:0015630 microtubule cytoskeleton…	GO:0003824 catalytic activity; GO:0004842 ubiquitin-protein transferase activity; GO:0005488 binding; GO:0005515 protein binding; GO:0016740 transferase activity; GO:0019787 ubiquitin-like protein transferase activity; GO:0019899 enzyme binding; GO:0019902 phosphatase binding; GO:0019903 protein phosphatase binding; GO:0061630 ubiquitin protein ligase activity; GO:0061659 ubiquitin-like protein l…			D	KOG1126	DNA-binding cell division cycle control protein				R-MMU-1280218 Adaptive Immune System;R-MMU-141405 Inhibition of the proteolytic activity of APC/C required for the onset of anaphase by mitotic spindle checkpoint components;R-MMU-141430 Inactivation of APC/C via direct inhibition of the APC/C complex;R-MMU-1640170 Cell Cycle;R-MMU-168256 Immune System;R-MMU-174048 APC/C:Cdc20 mediated degradation of Cyclin B;R-MMU-174084 Autodegradation of Cdh1 …	https://reactome.org/PathwayBrowser/#/R-MMU-1280218;https://reactome.org/PathwayBrowser/#/R-MMU-141405;https://reactome.org/PathwayBrowser/#/R-MMU-141430;https://reactome.org/PathwayBrowser/#/R-MMU-1640170;https://reactome.org/PathwayBrowser/#/R-MMU-168256;https://reactome.org/PathwayBrowser/#/R-MMU-174048;https://reactome.org/PathwayBrowser/#/R-MMU-174084;https://reactome.org/PathwayBrowser/#/R-…	MITOTIC SPINDLE;G2M CHECKPOINT;HEME METABOLISM	https://www.gsea-msigdb.org/gsea/msigdb/mouse/geneset/HALLMARK_MITOTIC_SPINDLE;https://www.gsea-msigdb.org/gsea/msigdb/mouse/geneset/HALLMARK_G2M_CHECKPOINT;https://www.gsea-msigdb.org/gsea/msigdb/mouse/geneset/HALLMARK_HEME_METABOLISM
A2A7Q9	E3 ubiquitin-protein ligase RNF19B OS=Mus musculus OX=10090 GN=Rnf19b PE=1 SV=2	Rnf19b	1.5	1	1	1	708.651	266.782	627.423		1304.03		0.975134	0.367103	0.863361		1.7944		2.4407		plasma membrane	K11973			GO:0000209 protein polyubiquitination; GO:0001816 cytokine production; GO:0001906 cell killing; GO:0001909 leukocyte mediated cytotoxicity; GO:0002228 natural killer cell mediated immunity; GO:0002252 immune effector process; GO:0002376 immune system process; GO:0002443 leukocyte mediated immunity; GO:0002449 lymphocyte mediated immunity; GO:0002790 peptide secretion; GO:0006807 nitrogen compound…	GO:0000151 ubiquitin ligase complex; GO:0000323 lytic vacuole; GO:0005622 intracellular anatomical structure; GO:0005737 cytoplasm; GO:0005764 lysosome; GO:0005773 vacuole; GO:0005813 centrosome; GO:0005815 microtubule organizing center; GO:0005829 cytosol; GO:0005856 cytoskeleton; GO:0015630 microtubule cytoskeleton; GO:0032991 protein-containing complex; GO:0043226 organelle; GO:0043227 membran…	GO:0003824 catalytic activity; GO:0004842 ubiquitin-protein transferase activity; GO:0005488 binding; GO:0005515 protein binding; GO:0016740 transferase activity; GO:0019787 ubiquitin-like protein transferase activity; GO:0019899 enzyme binding; GO:0031624 ubiquitin conjugating enzyme binding; GO:0044390 ubiquitin-like protein conjugating enzyme binding; GO:0061630 ubiquitin protein ligase activi…	PF01485	PF01485 IBR domain, a half RING-finger domain	O	KOG1815	Predicted E3 ubiquitin ligase				R-MMU-1280218 Adaptive Immune System;R-MMU-168256 Immune System;R-MMU-983168 Antigen processing: Ubiquitination & Proteasome degradation;R-MMU-983169 Class I MHC mediated antigen processing & presentation	https://reactome.org/PathwayBrowser/#/R-MMU-1280218;https://reactome.org/PathwayBrowser/#/R-MMU-168256;https://reactome.org/PathwayBrowser/#/R-MMU-983168;https://reactome.org/PathwayBrowser/#/R-MMU-983169	TNFA SIGNALING VIA NFKB;P53 PATHWAY	https://www.gsea-msigdb.org/gsea/msigdb/mouse/geneset/HALLMARK_TNFA_SIGNALING_VIA_NFKB;https://www.gsea-msigdb.org/gsea/msigdb/mouse/geneset/HALLMARK_P53_PATHWAY
A2A8U2	Transmembrane protein 201 OS=Mus musculus OX=10090 GN=Tmem201 PE=1 SV=1	Tmem201	9.04	6	6	6	46877.2	43594.4	42127.9	49028.8	49354.2	65255.8	0.949449	0.882959	0.853257	0.993028	0.999618	1.32169	1.23408	0.11154	plasma membrane				GO:0001667 ameboidal-type cell migration; GO:0006810 transport; GO:0006996 organelle organization; GO:0006997 nucleus organization; GO:0006998 nuclear envelope organization; GO:0007017 microtubule-based process; GO:0007018 microtubule-based movement; GO:0007097 nuclear migration; GO:0007275 multicellular organism development; GO:0008104 protein localization; GO:0009790 embryo development; GO:0009…	GO:0005622 intracellular anatomical structure; GO:0005634 nucleus; GO:0005635 nuclear envelope; GO:0005637 nuclear inner membrane; GO:0012505 endomembrane system; GO:0016020 membrane; GO:0019866 organelle inner membrane; GO:0031090 organelle membrane; GO:0031965 nuclear membrane; GO:0031967 organelle envelope; GO:0031975 envelope; GO:0043226 organelle; GO:0043227 membrane-bounded organelle; GO:00…	GO:0003779 actin binding; GO:0005488 binding; GO:0005515 protein binding; GO:0005521 lamin binding; GO:0008092 cytoskeletal protein binding; GO:0044877 protein-containing complex binding; GO:0051015 actin filament binding;			S	KOG4623	Uncharacterized conserved protein
A2A9C3	KICSTOR complex protein SZT2 OS=Mus musculus OX=10090 GN=Szt2 PE=1 SV=1	Szt2	0.96	3	3	3	10916.2	6959.95	9550.05	6864.02	9428.72	19056	1.04337	0.665229	0.912789	0.65606	0.901193	1.82136	1.28887	0.620384	nucleus	K23298			GO:0000902 cell morphogenesis; GO:0006950 response to stress; GO:0007154 cell communication; GO:0007275 multicellular organism development; GO:0007399 nervous system development; GO:0007409 axonogenesis; GO:0007417 central nervous system development; GO:0007420 brain development; GO:0008104 protein localization; GO:0009267 cellular response to starvation; GO:0009605 response to external stimulus;…	GO:0000323 lytic vacuole; GO:0005622 intracellular anatomical structure; GO:0005737 cytoplasm; GO:0005764 lysosome; GO:0005765 lysosomal membrane; GO:0005773 vacuole; GO:0005774 vacuolar membrane; GO:0005777 peroxisome; GO:0016020 membrane; GO:0031090 organelle membrane; GO:0032991 protein-containing complex; GO:0042579 microbody; GO:0043226 organelle; GO:0043227 membrane-bounded organelle; GO:00…										R-MMU-2262752 Cellular responses to stress;R-MMU-8953897 Cellular responses to stimuli;R-MMU-9639288 Amino acids regulate mTORC1;R-MMU-9711097 Cellular response to starvation	https://reactome.org/PathwayBrowser/#/R-MMU-2262752;https://reactome.org/PathwayBrowser/#/R-MMU-8953897;https://reactome.org/PathwayBrowser/#/R-MMU-9639288;https://reactome.org/PathwayBrowser/#/R-MMU-9711097
A2AAE1	Bridge-like lipid transfer protein family member 1 OS=Mus musculus OX=10090 GN=Bltp1 PE=1 SV=4	Bltp1	0.44	2	2	2		950.97	759.716		1608.84			0.859433	0.686588		1.45398		1.88093		cytoplasm	K24964			GO:0000003 reproduction; GO:0001558 regulation of cell growth; GO:0006629 lipid metabolic process; GO:0006810 transport; GO:0006897 endocytosis; GO:0007275 multicellular organism development; GO:0007276 gamete generation; GO:0007283 spermatogenesis; GO:0008152 metabolic process; GO:0009888 tissue development; GO:0009987 cellular process; GO:0010876 lipid localization; GO:0016192 vesicle-mediated …	GO:0005622 intracellular anatomical structure; GO:0005634 nucleus; GO:0016020 membrane; GO:0043226 organelle; GO:0043227 membrane-bounded organelle; GO:0043229 intracellular organelle; GO:0043231 intracellular membrane-bounded organelle;				S	KOG3596	Uncharacterized conserved protein
A2ABV5	Mediator of RNA polymerase II transcription subunit 14 OS=Mus musculus OX=10090 GN=Med14 PE=1 SV=1	Med14	5.69	8	8	8	4041.63	4463.99	5058.42	5455.69	5627.68		0.819889	0.90557	1.02616	1.10675	1.14164		1.22567	0.0913819	nucleus	K15156	MED14; mediator of RNA polymerase II transcription subunit 14	mmu04919 Thyroid hormone signaling pathway	GO:0006139 nucleobase-containing compound metabolic process; GO:0006351 DNA-templated transcription; GO:0006352 DNA-templated transcription initiation; GO:0006355 regulation of DNA-templated transcription; GO:0006357 regulation of transcription by RNA polymerase II; GO:0006366 transcription by RNA polymerase II; GO:0006367 transcription initiation at RNA polymerase II promoter; GO:0006725 cellula…	GO:0000428 DNA-directed RNA polymerase complex; GO:0005622 intracellular anatomical structure; GO:0005634 nucleus; GO:0005654 nucleoplasm; GO:0005667 transcription regulator complex; GO:0016591 RNA polymerase II, holoenzyme; GO:0016592 mediator complex; GO:0030880 RNA polymerase complex; GO:0031974 membrane-enclosed lumen; GO:0031981 nuclear lumen; GO:0032991 protein-containing complex; GO:004322…	GO:0003712 transcription coregulator activity; GO:0003713 transcription coactivator activity; GO:0005102 signaling receptor binding; GO:0005488 binding; GO:0005515 protein binding; GO:0008134 transcription factor binding; GO:0030374 nuclear receptor coactivator activity; GO:0038023 signaling receptor activity; GO:0042809 nuclear vitamin D receptor binding; GO:0051427 hormone receptor binding; GO:…			K	KOG1875	Thyroid hormone receptor-associated coactivator complex component (TRAP170)
A2AF47	Dedicator of cytokinesis protein 11 OS=Mus musculus OX=10090 GN=Dock11 PE=1 SV=1	Dock11	9.26	19	19	19	6365.72	7355.24	7480.06	8342.84	8606.76	7902.42	0.829355	0.958274	0.974536	1.08694	1.12133	1.02956	1.17221	0.0476207	plasma membrane	K21853			GO:0000902 cell morphogenesis; GO:0001775 cell activation; GO:0001776 leukocyte homeostasis; GO:0001782 B cell homeostasis; GO:0002252 immune effector process; GO:0002260 lymphocyte homeostasis; GO:0002263 cell activation involved in immune response; GO:0002285 lymphocyte activation involved in immune response; GO:0002312 B cell activation involved in immune response; GO:0002313 mature B cell dif…	GO:0005622 intracellular anatomical structure; GO:0005634 nucleus; GO:0005654 nucleoplasm; GO:0005737 cytoplasm; GO:0005829 cytosol; GO:0030425 dendrite; GO:0031974 membrane-enclosed lumen; GO:0031981 nuclear lumen; GO:0036477 somatodendritic compartment; GO:0042995 cell projection; GO:0043005 neuron projection; GO:0043197 dendritic spine; GO:0043226 organelle; GO:0043227 membrane-bounded organel…	GO:0005085 guanyl-nucleotide exchange factor activity; GO:0005488 binding; GO:0005515 protein binding; GO:0019899 enzyme binding; GO:0031267 small GTPase binding; GO:0051020 GTPase binding; GO:0098772 molecular function regulator activity;	PF11878; PF00169; PF14429	PF11878 Dedicator of cytokinesis C/D, N terminal; PF00169 PH domain; PF14429 C2 domain in Dock180 and Zizimin proteins	T	KOG1997	PH domain-containing protein				R-MMU-109582 Hemostasis;R-MMU-162582 Signal Transduction;R-MMU-194315 Signaling by Rho GTPases;R-MMU-9012999 RHO GTPase cycle;R-MMU-9013148 CDC42 GTPase cycle;R-MMU-9013149 RAC1 GTPase cycle;R-MMU-9716542 Signaling by Rho GTPases, Miro GTPases and RHOBTB3;R-MMU-983231 Factors involved in megakaryocyte development and platelet production	https://reactome.org/PathwayBrowser/#/R-MMU-109582;https://reactome.org/PathwayBrowser/#/R-MMU-162582;https://reactome.org/PathwayBrowser/#/R-MMU-194315;https://reactome.org/PathwayBrowser/#/R-MMU-9012999;https://reactome.org/PathwayBrowser/#/R-MMU-9013148;https://reactome.org/PathwayBrowser/#/R-MMU-9013149;https://reactome.org/PathwayBrowser/#/R-MMU-9716542;https://reactome.org/PathwayBrowser/#/…
A2AGH6	Mediator of RNA polymerase II transcription subunit 12 OS=Mus musculus OX=10090 GN=Med12 PE=1 SV=1	Med12	10.09	18	18	18	5417.55	5364.44	5118.91	5162.71	5512.77	4107.69	1.05935	1.04897	1.00096	1.00952	1.07797	0.803223	0.929706	0.426622	plasma membrane	K15162	MED12; mediator of RNA polymerase II transcription subunit 12	mmu04919 Thyroid hormone signaling pathway	GO:0001501 skeletal system development; GO:0001654 eye development; GO:0001655 urogenital system development; GO:0001756 somitogenesis; GO:0001822 kidney development; GO:0001838 embryonic epithelial tube formation; GO:0001841 neural tube formation; GO:0001843 neural tube closure; GO:0002009 morphogenesis of an epithelium; GO:0002165 instar larval or pupal development; GO:0002682 regulation of imm…	GO:0000151 ubiquitin ligase complex; GO:0000428 DNA-directed RNA polymerase complex; GO:0005622 intracellular anatomical structure; GO:0005634 nucleus; GO:0005654 nucleoplasm; GO:0005667 transcription regulator complex; GO:0005694 chromosome; GO:0005700 polytene chromosome; GO:0016591 RNA polymerase II, holoenzyme; GO:0016592 mediator complex; GO:0030880 RNA polymerase complex; GO:0031974 membran…	GO:0000976 transcription cis-regulatory region binding; GO:0000977 RNA polymerase II transcription regulatory region sequence-specific DNA binding; GO:0001067 transcription regulatory region nucleic acid binding; GO:0003676 nucleic acid binding; GO:0003677 DNA binding; GO:0003682 chromatin binding; GO:0003690 double-stranded DNA binding; GO:0003700 DNA-binding transcription factor activity; GO:00…	PF09497; PF12145; PF12144	PF09497 Transcription mediator complex subunit Med12; PF12145 Eukaryotic Mediator 12 subunit domain; PF12144 Eukaryotic Mediator 12 catenin-binding domain	K	KOG3598	Thyroid hormone receptor-associated protein complex, subunit TRAP230	WP1763 Mechanisms associated with pluripotency	http://www.wikipathways.org/instance/WP1763_r120787	Transcription factor
A2AGT5	Cytoskeleton-associated protein 5 OS=Mus musculus OX=10090 GN=Ckap5 PE=1 SV=1	Ckap5	18.55	35	35	35	44556.2	46892.2	45127.2	42021.9	38179.6	36187.5	1.05682	1.11222	1.07036	0.996706	0.905572	0.858322	0.852195	0.0251739	plasma membrane	K16803			GO:0000003 reproduction; GO:0000086 G2/M transition of mitotic cell cycle; GO:0000212 meiotic spindle organization; GO:0000226 microtubule cytoskeleton organization; GO:0000278 mitotic cell cycle; GO:0006403 RNA localization; GO:0006810 transport; GO:0006996 organelle organization; GO:0007010 cytoskeleton organization; GO:0007017 microtubule-based process; GO:0007019 microtubule depolymerization;…	GO:0000775 chromosome, centromeric region; GO:0000776 kinetochore; GO:0000922 spindle pole; GO:0005622 intracellular anatomical structure; GO:0005634 nucleus; GO:0005694 chromosome; GO:0005730 nucleolus; GO:0005737 cytoplasm; GO:0005813 centrosome; GO:0005815 microtubule organizing center; GO:0005819 spindle; GO:0005829 cytosol; GO:0005856 cytoskeleton; GO:0005886 plasma membrane; GO:0015630 micr…	GO:0005488 binding; GO:0005515 protein binding; GO:0008017 microtubule binding; GO:0008092 cytoskeletal protein binding; GO:0015631 tubulin binding; GO:0043021 ribonucleoprotein complex binding; GO:0044877 protein-containing complex binding; GO:0051010 microtubule plus-end binding;			Z	KOG1820	Microtubule-associated protein				R-MMU-141424 Amplification of signal from the kinetochores;R-MMU-141444 Amplification of signal from unattached kinetochores via a MAD2 inhibitory signal;R-MMU-162582 Signal Transduction;R-MMU-1640170 Cell Cycle;R-MMU-1852241 Organelle biogenesis and maintenance;R-MMU-194315 Signaling by Rho GTPases;R-MMU-195258 RHO GTPase Effectors;R-MMU-2467813 Separation of Sister Chromatids;R-MMU-2500257 Reso…	https://reactome.org/PathwayBrowser/#/R-MMU-141424;https://reactome.org/PathwayBrowser/#/R-MMU-141444;https://reactome.org/PathwayBrowser/#/R-MMU-162582;https://reactome.org/PathwayBrowser/#/R-MMU-1640170;https://reactome.org/PathwayBrowser/#/R-MMU-1852241;https://reactome.org/PathwayBrowser/#/R-MMU-194315;https://reactome.org/PathwayBrowser/#/R-MMU-195258;https://reactome.org/PathwayBrowser/#/R-…	MITOTIC SPINDLE	https://www.gsea-msigdb.org/gsea/msigdb/mouse/geneset/HALLMARK_MITOTIC_SPINDLE
A2AH22	Activating molecule in BECN1-regulated autophagy protein 1 OS=Mus musculus OX=10090 GN=Ambra1 PE=1 SV=1	Ambra1	9.46	10	10	10	8034.8	6878.92	7617.2	8434.82	7282.48	8864.66	1.02326	0.876056	0.970079	1.07421	0.927451	1.12895	1.09103	0.314181	nucleus	K17985	AMBRA1; activating molecule in BECN1-regulated autophagy protein 1	mmu04137 Mitophagy - animal; mmu05017 Spinocerebellar ataxia; mmu04140 Autophagy - animal; mmu05022 Pathways of neurodegeneration - multiple diseases; mmu05016 Huntington disease; mmu05014 Amyotrophic lateral sclerosis; mmu05010 Alzheimer disease	GO:0000045 autophagosome assembly; GO:0000422 autophagy of mitochondrion; GO:0000423 mitophagy; GO:0006914 autophagy; GO:0006950 response to stress; GO:0006996 organelle organization; GO:0007005 mitochondrion organization; GO:0007033 vacuole organization; GO:0007275 multicellular organism development; GO:0007399 nervous system development; GO:0008152 metabolic process; GO:0008285 negative regulat…	GO:0005622 intracellular anatomical structure; GO:0005737 cytoplasm; GO:0005739 mitochondrion; GO:0005740 mitochondrial envelope; GO:0005741 mitochondrial outer membrane; GO:0005829 cytosol; GO:0005856 cytoskeleton; GO:0005929 cilium; GO:0005930 axoneme; GO:0016020 membrane; GO:0019867 outer membrane; GO:0030139 endocytic vesicle; GO:0031090 organelle membrane; GO:0031410 cytoplasmic vesicle; GO:…	GO:0005488 binding; GO:0005515 protein binding; GO:0019899 enzyme binding; GO:0031625 ubiquitin protein ligase binding; GO:0044389 ubiquitin-like protein ligase binding; GO:0051020 GTPase binding;			R	KOG0266	WD40 repeat-containing protein				R-MMU-1632852 Macroautophagy;R-MMU-9612973 Autophagy	https://reactome.org/PathwayBrowser/#/R-MMU-1632852;https://reactome.org/PathwayBrowser/#/R-MMU-9612973
A2AI05	NADPH-dependent diflavin oxidoreductase 1 OS=Mus musculus OX=10090 GN=Ndor1 PE=2 SV=1	Ndor1	7.19	3	3	3	1191.75	2560.91	2522.44	2475.34	3464.27		0.487834	1.04829	1.03254	1.01326	1.41807		1.4198	0.341183	cytoplasm,nucleus				GO:0008152 metabolic process; GO:0008219 cell death; GO:0009987 cellular process; GO:0010033 response to organic substance; GO:0036245 cellular response to menadione; GO:0042221 response to chemical; GO:0050896 response to stimulus; GO:0051716 cellular response to stimulus; GO:0070887 cellular response to chemical stimulus; GO:0071310 cellular response to organic substance; GO:1901654 response to…	GO:0005622 intracellular anatomical structure; GO:0005634 nucleus; GO:0005737 cytoplasm; GO:0005829 cytosol; GO:0005856 cytoskeleton; GO:0043226 organelle; GO:0043227 membrane-bounded organelle; GO:0043228 non-membrane-bounded organelle; GO:0043229 intracellular organelle; GO:0043231 intracellular membrane-bounded organelle; GO:0043232 intracellular non-membrane-bounded organelle; GO:0045111 inte…	GO:0000166 nucleotide binding; GO:0003824 catalytic activity; GO:0005488 binding; GO:0010181 FMN binding; GO:0016491 oxidoreductase activity; GO:0032553 ribonucleotide binding; GO:0036094 small molecule binding; GO:0043167 ion binding; GO:0043168 anion binding; GO:0050660 flavin adenine dinucleotide binding; GO:0050661 NADP binding; GO:0097159 organic cyclic compound binding; GO:0097367 carbohydr…	PF00258; PF00667; PF00175	PF00258 Flavodoxin; PF00667 FAD binding domain; PF00175 Oxidoreductase NAD-binding domain	C	KOG1159	NADP-dependent flavoprotein reductase
A2AIV2	Protein virilizer homolog OS=Mus musculus OX=10090 GN=Virma PE=1 SV=1	Virma	6.35	11	11	11	7256.1	5619.3	7056.17	7781.02	7658.43	10638.9	0.946244	0.732794	0.920172	1.0147	0.99871	1.38738	1.30839	0.121208	nucleus	K22910			GO:0000003 reproduction; GO:0000375 RNA splicing, via transesterification reactions; GO:0000381 regulation of alternative mRNA splicing, via spliceosome; GO:0001510 RNA methylation; GO:0001667 ameboidal-type cell migration; GO:0002064 epithelial cell development; GO:0002065 columnar/cuboidal epithelial cell differentiation; GO:0002066 columnar/cuboidal epithelial cell development; GO:0003006 deve…	GO:0005622 intracellular anatomical structure; GO:0005634 nucleus; GO:0005654 nucleoplasm; GO:0005737 cytoplasm; GO:0005829 cytosol; GO:0016020 membrane; GO:0016604 nuclear body; GO:0016607 nuclear speck; GO:0031974 membrane-enclosed lumen; GO:0031981 nuclear lumen; GO:0032991 protein-containing complex; GO:0034708 methyltransferase complex; GO:0036396 RNA N6-methyladenosine methyltransferase com…	GO:0003676 nucleic acid binding; GO:0005488 binding; GO:0005515 protein binding; GO:0097159 organic cyclic compound binding; GO:1901363 heterocyclic compound binding;			AT	KOG4822	Predicted nuclear membrane protein involved in mRNA transport and sex determination via splicing modulation	WP310 mRNA processing	http://www.wikipathways.org/instance/WP310_r122791
A2AIV8	Caspase recruitment domain-containing protein 9 OS=Mus musculus OX=10090 GN=Card9 PE=1 SV=1	Card9	4.48	2	2	2	1947.83	1622.88	1083.6	2978.72	3078.12	4342.43	0.776359	0.646841	0.431897	1.18725	1.22687	1.73079	2.23433	0.0179336	cytoplasm,nucleus	K12794	CARD9; caspase recruitment domain-containing protein 9	mmu04621 NOD-like receptor signaling pathway; mmu05168 Herpes simplex virus 1 infection; mmu04625 C-type lectin receptor signaling pathway; mmu05152 Tuberculosis	GO:0001817 regulation of cytokine production; GO:0001819 positive regulation of cytokine production; GO:0001932 regulation of protein phosphorylation; GO:0001934 positive regulation of protein phosphorylation; GO:0002218 activation of innate immune response; GO:0002220 innate immune response activating cell surface receptor signaling pathway; GO:0002223 stimulatory C-type lectin receptor signalin…	GO:0005622 intracellular anatomical structure; GO:0005737 cytoplasm; GO:0005829 cytosol; GO:0005886 plasma membrane; GO:0016020 membrane; GO:0071944 cell periphery;	GO:0005488 binding; GO:0005515 protein binding; GO:0019904 protein domain specific binding; GO:0042802 identical protein binding; GO:0042803 protein homodimerization activity; GO:0046983 protein dimerization activity; GO:0050700 CARD domain binding;	PF00619	PF00619 Caspase recruitment domain							R-MMU-168249 Innate Immune System;R-MMU-168256 Immune System;R-MMU-5607764 CLEC7A (Dectin-1) signaling;R-MMU-5621481 C-type lectin receptors (CLRs)	https://reactome.org/PathwayBrowser/#/R-MMU-168249;https://reactome.org/PathwayBrowser/#/R-MMU-168256;https://reactome.org/PathwayBrowser/#/R-MMU-5607764;https://reactome.org/PathwayBrowser/#/R-MMU-5621481
A2AJ15	Endoplasmic reticulum mannosyl-oligosaccharide 1,2-alpha-mannosidase OS=Mus musculus OX=10090 GN=Man1b1 PE=1 SV=1	Man1b1	2.28	1	1	1	1706.39	1569.26	2275.3	2163.83	1849.24	2716.33	0.833717	0.766718	1.11168	1.05722	0.903512	1.32716	1.2123	0.290321	cytoplasm	K23741	MAN1B; endoplasmic reticulum Man9GlcNAc2 1,2-alpha-mannosidase [EC:3.2.1.209]	mmu00510 N-Glycan biosynthesis; mmu01100 Metabolic pathways; mmu00513 Various types of N-glycan biosynthesis; mmu04141 Protein processing in endoplasmic reticulum	GO:0002252 immune effector process; GO:0002376 immune system process; GO:0005975 carbohydrate metabolic process; GO:0006491 N-glycan processing; GO:0006508 proteolysis; GO:0006511 ubiquitin-dependent protein catabolic process; GO:0006516 glycoprotein catabolic process; GO:0006517 protein deglycosylation; GO:0006807 nitrogen compound metabolic process; GO:0006950 response to stress; GO:0008152 met…	GO:0000139 Golgi membrane; GO:0005622 intracellular anatomical structure; GO:0005737 cytoplasm; GO:0005783 endoplasmic reticulum; GO:0005789 endoplasmic reticulum membrane; GO:0005794 Golgi apparatus; GO:0012505 endomembrane system; GO:0016020 membrane; GO:0031090 organelle membrane; GO:0031984 organelle subcompartment; GO:0042175 nuclear outer membrane-endoplasmic reticulum membrane network; GO:…	GO:0003824 catalytic activity; GO:0004553 hydrolase activity, hydrolyzing O-glycosyl compounds; GO:0004559 alpha-mannosidase activity; GO:0004571 mannosyl-oligosaccharide 1,2-alpha-mannosidase activity; GO:0005488 binding; GO:0005509 calcium ion binding; GO:0015923 mannosidase activity; GO:0015924 mannosyl-oligosaccharide mannosidase activity; GO:0016787 hydrolase activity; GO:0016798 hydrolase a…			G	KOG2431	1, 2-alpha-mannosidase
A2AJ88	Patatin-like phospholipase domain-containing protein 7 OS=Mus musculus OX=10090 GN=Pnpla7 PE=1 SV=1	Pnpla7	3.33	4	4	4	917.786	1008.4	1408.37	795.661	1268.65	1499.79	0.79823	0.87704	1.22491	0.692014	1.10339	1.30442	1.06884	0.838799	cytoplasm	K14676	NTE; lysophospholipid hydrolase [EC:3.1.1.5]	mmu00564 Glycerophospholipid metabolism	GO:0001525 angiogenesis; GO:0001568 blood vessel development; GO:0001894 tissue homeostasis; GO:0001895 retina homeostasis; GO:0001932 regulation of protein phosphorylation; GO:0001933 negative regulation of protein phosphorylation; GO:0001944 vasculature development; GO:0003008 system process; GO:0006469 negative regulation of protein kinase activity; GO:0006629 lipid metabolic process; GO:00066…	GO:0005622 intracellular anatomical structure; GO:0005737 cytoplasm; GO:0005783 endoplasmic reticulum; GO:0005789 endoplasmic reticulum membrane; GO:0005886 plasma membrane; GO:0012505 endomembrane system; GO:0016020 membrane; GO:0031984 organelle subcompartment; GO:0042175 nuclear outer membrane-endoplasmic reticulum membrane network; GO:0043226 organelle; GO:0043227 membrane-bounded organelle; …	GO:0003824 catalytic activity; GO:0004620 phospholipase activity; GO:0004622 lysophospholipase activity; GO:0005488 binding; GO:0005515 protein binding; GO:0016298 lipase activity; GO:0016787 hydrolase activity; GO:0016788 hydrolase activity, acting on ester bonds; GO:0019899 enzyme binding; GO:0019900 kinase binding; GO:0019901 protein kinase binding; GO:0034236 protein kinase A catalytic subuni…	PF00027	PF00027 Cyclic nucleotide-binding domain	R	KOG2968	Predicted esterase of the alpha-beta hydrolase superfamily (Neuropathy target esterase), contains cAMP-binding domains
A2AJK6	Chromodomain-helicase-DNA-binding protein 7 OS=Mus musculus OX=10090 GN=Chd7 PE=1 SV=1	Chd7	11.25	30	30	30	7066.28	6674.83	6648.05	6228.49	6761.72	8350.17	1.01601	0.959727	0.955877	0.895551	0.972221	1.20061	1.04665	0.691262	nucleus	K14437			GO:0000003 reproduction; GO:0000122 negative regulation of transcription by RNA polymerase II; GO:0000902 cell morphogenesis; GO:0001501 skeletal system development; GO:0001568 blood vessel development; GO:0001654 eye development; GO:0001667 ameboidal-type cell migration; GO:0001701 in utero embryonic development; GO:0001775 cell activation; GO:0001944 vasculature development; GO:0001964 startle …	GO:0005622 intracellular anatomical structure; GO:0005634 nucleus; GO:0005654 nucleoplasm; GO:0005730 nucleolus; GO:0031974 membrane-enclosed lumen; GO:0031981 nuclear lumen; GO:0032991 protein-containing complex; GO:0034708 methyltransferase complex; GO:0035097 histone methyltransferase complex; GO:0043226 organelle; GO:0043227 membrane-bounded organelle; GO:0043228 non-membrane-bounded organell…	GO:0000166 nucleotide binding; GO:0000976 transcription cis-regulatory region binding; GO:0000977 RNA polymerase II transcription regulatory region sequence-specific DNA binding; GO:0000978 RNA polymerase II cis-regulatory region sequence-specific DNA binding; GO:0000987 cis-regulatory region sequence-specific DNA binding; GO:0001067 transcription regulatory region nucleic acid binding; GO:000203…	PF00385; PF00176; PF00271; PF07533	PF00385 Chromo (CHRromatin Organisation MOdifier) domain; PF00176 SNF2-related domain; PF00271 Helicase conserved C-terminal domain; PF07533 BRK domain	K	KOG0384	Chromodomain-helicase DNA-binding protein			Transcription factor
A2AKX3	Probable helicase senataxin OS=Mus musculus OX=10090 GN=Setx PE=1 SV=1	Setx	4.16	10	10	9	4842.55	5458.27	3981.47	5231.87	4495.33	8907.59	0.882682	0.994913	0.725727	0.953645	0.819392	1.62364	1.30475	0.368865	cytoplasm	K10706	SETX; senataxin [EC:5.6.2.-]	mmu05014 Amyotrophic lateral sclerosis	GO:0000165 MAPK cascade; GO:0000245 spliceosomal complex assembly; GO:0000302 response to reactive oxygen species; GO:0000375 RNA splicing, via transesterification reactions; GO:0000377 RNA splicing, via transesterification reactions with bulged adenosine as nucleophile; GO:0000398 mRNA splicing, via spliceosome; GO:0001101 response to acid chemical; GO:0006139 nucleobase-containing compound meta…	GO:0000228 nuclear chromosome; GO:0005576 extracellular region; GO:0005622 intracellular anatomical structure; GO:0005634 nucleus; GO:0005654 nucleoplasm; GO:0005694 chromosome; GO:0005737 cytoplasm; GO:0016604 nuclear body; GO:0030424 axon; GO:0030426 growth cone; GO:0030427 site of polarized growth; GO:0031974 membrane-enclosed lumen; GO:0031981 nuclear lumen; GO:0042995 cell projection; GO:004…	GO:0000976 transcription cis-regulatory region binding; GO:0001067 transcription regulatory region nucleic acid binding; GO:0001147 transcription termination site sequence-specific DNA binding; GO:0003676 nucleic acid binding; GO:0003677 DNA binding; GO:0003678 DNA helicase activity; GO:0003690 double-stranded DNA binding; GO:0003824 catalytic activity; GO:0004386 helicase activity; GO:0005488 bi…	PF13086; PF13087	PF13086 AAA domain; PF13087 AAA domain	A	KOG1801	tRNA-splicing endonuclease positive effector (SEN1)
A2AL36	Centriolin OS=Mus musculus OX=10090 GN=Cntrl PE=1 SV=2	Cntrl	3.77	7	7	7	2156.25	2477.72	2071.83	2479.8	1843.5		0.977528	1.12326	0.939256	1.12421	0.835744		0.967066	0.772062	nucleus	K16770			GO:0000086 G2/M transition of mitotic cell cycle; GO:0000278 mitotic cell cycle; GO:0001568 blood vessel development; GO:0001944 vasculature development; GO:0003205 cardiac chamber development; GO:0003231 cardiac ventricle development; GO:0003279 cardiac septum development; GO:0003281 ventricular septum development; GO:0006468 protein phosphorylation; GO:0006793 phosphorus metabolic process; GO:0…	GO:0000922 spindle pole; GO:0005622 intracellular anatomical structure; GO:0005737 cytoplasm; GO:0005813 centrosome; GO:0005815 microtubule organizing center; GO:0005819 spindle; GO:0005829 cytosol; GO:0005856 cytoskeleton; GO:0005929 cilium; GO:0015630 microtubule cytoskeleton; GO:0032991 protein-containing complex; GO:0042995 cell projection; GO:0043226 organelle; GO:0043228 non-membrane-bounde…	GO:0003824 catalytic activity; GO:0004672 protein kinase activity; GO:0004713 protein tyrosine kinase activity; GO:0016301 kinase activity; GO:0016740 transferase activity; GO:0016772 transferase activity, transferring phosphorus-containing groups; GO:0016773 phosphotransferase activity, alcohol group as acceptor; GO:0140096 catalytic activity, acting on a protein;			T	KOG0531	Protein phosphatase 1, regulatory subunit, and related proteins						MITOTIC SPINDLE	https://www.gsea-msigdb.org/gsea/msigdb/mouse/geneset/HALLMARK_MITOTIC_SPINDLE
A2AM29	Protein AF-9 OS=Mus musculus OX=10090 GN=Mllt3 PE=1 SV=1	Mllt3	4.57	2	2	2	4007.25	4154.42	3467.75	1711.83	3271.53	2474.97	1.25963	1.30589	1.09004	0.538093	1.02837	0.777976	0.641333	0.0717999	nucleus	K15187	MLLT1_3; YEATS domain-containing protein 1/3	mmu03250 Viral life cycle - HIV-1; mmu05202 Transcriptional misregulation in cancer	GO:0003002 regionalization; GO:0006139 nucleobase-containing compound metabolic process; GO:0006351 DNA-templated transcription; GO:0006352 DNA-templated transcription initiation; GO:0006354 DNA-templated transcription elongation; GO:0006355 regulation of DNA-templated transcription; GO:0006357 regulation of transcription by RNA polymerase II; GO:0006366 transcription by RNA polymerase II; GO:000…	GO:0000428 DNA-directed RNA polymerase complex; GO:0005622 intracellular anatomical structure; GO:0005634 nucleus; GO:0005654 nucleoplasm; GO:0005667 transcription regulator complex; GO:0005669 transcription factor TFIID complex; GO:0005674 transcription factor TFIIF complex; GO:0008023 transcription elongation factor complex; GO:0016591 RNA polymerase II, holoenzyme; GO:0030880 RNA polymerase co…	GO:0000981 DNA-binding transcription factor activity, RNA polymerase II-specific; GO:0003682 chromatin binding; GO:0003700 DNA-binding transcription factor activity; GO:0005488 binding; GO:0005515 protein binding; GO:0042393 histone binding; GO:0070577 lysine-acetylated histone binding; GO:0140030 modification-dependent protein binding; GO:0140033 acetylation-dependent protein binding; GO:0140110…	PF03366; PF17793	PF03366 YEATS family; PF17793 ANC1 homology domain (AHD)	K	KOG3149	Transcription initiation factor IIF, auxiliary subunit			Transcription factor	R-MMU-112382 Formation of RNA Pol II elongation complex ;R-MMU-674695 RNA Polymerase II Pre-transcription Events;R-MMU-73857 RNA Polymerase II Transcription;R-MMU-74160 Gene expression (Transcription);R-MMU-75955 RNA Polymerase II Transcription Elongation	https://reactome.org/PathwayBrowser/#/R-MMU-112382;https://reactome.org/PathwayBrowser/#/R-MMU-674695;https://reactome.org/PathwayBrowser/#/R-MMU-73857;https://reactome.org/PathwayBrowser/#/R-MMU-74160;https://reactome.org/PathwayBrowser/#/R-MMU-75955
A2AN08	E3 ubiquitin-protein ligase UBR4 OS=Mus musculus OX=10090 GN=Ubr4 PE=1 SV=1	Ubr4	11.35	54	54	54	18986.9	19370.2	18773.8	19199.2	20466.1	19389.5	0.980511	1.00031	0.969507	0.991475	1.0569	1.0013	1.03368	0.207892	plasma membrane	K10691	UBR4; E3 ubiquitin-protein ligase UBR4 [EC:2.3.2.27]	mmu05165 Human papillomavirus infection; mmu05203 Viral carcinogenesis	GO:0000003 reproduction; GO:0001775 cell activation; GO:0002252 immune effector process; GO:0002263 cell activation involved in immune response; GO:0002274 myeloid leukocyte activation; GO:0002275 myeloid cell activation involved in immune response; GO:0002283 neutrophil activation involved in immune response; GO:0002366 leukocyte activation involved in immune response; GO:0002376 immune system p…	GO:0005622 intracellular anatomical structure; GO:0005634 nucleus; GO:0005654 nucleoplasm; GO:0005737 cytoplasm; GO:0005813 centrosome; GO:0005815 microtubule organizing center; GO:0005829 cytosol; GO:0005856 cytoskeleton; GO:0005886 plasma membrane; GO:0012505 endomembrane system; GO:0012506 vesicle membrane; GO:0015630 microtubule cytoskeleton; GO:0016020 membrane; GO:0030141 secretory granule;…	GO:0003824 catalytic activity; GO:0004842 ubiquitin-protein transferase activity; GO:0005488 binding; GO:0005515 protein binding; GO:0005516 calmodulin binding; GO:0016740 transferase activity; GO:0019787 ubiquitin-like protein transferase activity; GO:0140096 catalytic activity, acting on a protein;			T	KOG1776	Zn-binding protein Push				R-MMU-1280218 Adaptive Immune System;R-MMU-168249 Innate Immune System;R-MMU-168256 Immune System;R-MMU-6798695 Neutrophil degranulation;R-MMU-983168 Antigen processing: Ubiquitination & Proteasome degradation;R-MMU-983169 Class I MHC mediated antigen processing & presentation	https://reactome.org/PathwayBrowser/#/R-MMU-1280218;https://reactome.org/PathwayBrowser/#/R-MMU-168249;https://reactome.org/PathwayBrowser/#/R-MMU-168256;https://reactome.org/PathwayBrowser/#/R-MMU-6798695;https://reactome.org/PathwayBrowser/#/R-MMU-983168;https://reactome.org/PathwayBrowser/#/R-MMU-983169
A2APB8	Targeting protein for Xklp2 OS=Mus musculus OX=10090 GN=Tpx2 PE=1 SV=1	Tpx2	29.8	22	22	22	23932.7	22401.6	21964.3	21758	20485.2	21296.5	1.08918	1.0195	0.999602	0.990213	0.932288	0.96921	0.930322	0.0838856	nucleus	K16812			GO:0000226 microtubule cytoskeleton organization; GO:0000278 mitotic cell cycle; GO:0000280 nuclear division; GO:0001932 regulation of protein phosphorylation; GO:0001934 positive regulation of protein phosphorylation; GO:0006996 organelle organization; GO:0007010 cytoskeleton organization; GO:0007017 microtubule-based process; GO:0007049 cell cycle; GO:0007051 spindle organization; GO:0007052 mi…	GO:0005576 extracellular region; GO:0005622 intracellular anatomical structure; GO:0005634 nucleus; GO:0005654 nucleoplasm; GO:0005737 cytoplasm; GO:0005815 microtubule organizing center; GO:0005818 aster; GO:0005819 spindle; GO:0005829 cytosol; GO:0005856 cytoskeleton; GO:0015630 microtubule cytoskeleton; GO:0030424 axon; GO:0031974 membrane-enclosed lumen; GO:0031981 nuclear lumen; GO:0036477 s…	GO:0000166 nucleotide binding; GO:0001882 nucleoside binding; GO:0001883 purine nucleoside binding; GO:0005488 binding; GO:0005515 protein binding; GO:0005524 ATP binding; GO:0005525 GTP binding; GO:0017076 purine nucleotide binding; GO:0019001 guanyl nucleotide binding; GO:0019899 enzyme binding; GO:0019900 kinase binding; GO:0019901 protein kinase binding; GO:0030554 adenyl nucleotide binding; …	PF06886	PF06886 Targeting protein for Xklp2 (TPX2) domain							R-MMU-1640170 Cell Cycle;R-MMU-212436 Generic Transcription Pathway;R-MMU-3700989 Transcriptional Regulation by TP53;R-MMU-453274 Mitotic G2-G2/M phases;R-MMU-5633007 Regulation of TP53 Activity;R-MMU-6804756 Regulation of TP53 Activity through Phosphorylation;R-MMU-69275 G2/M Transition;R-MMU-69278 Cell Cycle, Mitotic;R-MMU-73857 RNA Polymerase II Transcription;R-MMU-74160 Gene expression (Trans…	https://reactome.org/PathwayBrowser/#/R-MMU-1640170;https://reactome.org/PathwayBrowser/#/R-MMU-212436;https://reactome.org/PathwayBrowser/#/R-MMU-3700989;https://reactome.org/PathwayBrowser/#/R-MMU-453274;https://reactome.org/PathwayBrowser/#/R-MMU-5633007;https://reactome.org/PathwayBrowser/#/R-MMU-6804756;https://reactome.org/PathwayBrowser/#/R-MMU-69275;https://reactome.org/PathwayBrowser/#/R…	MITOTIC SPINDLE;G2M CHECKPOINT	https://www.gsea-msigdb.org/gsea/msigdb/mouse/geneset/HALLMARK_MITOTIC_SPINDLE;https://www.gsea-msigdb.org/gsea/msigdb/mouse/geneset/HALLMARK_G2M_CHECKPOINT
A2AQ19	RNA polymerase-associated protein RTF1 homolog OS=Mus musculus OX=10090 GN=Rtf1 PE=1 SV=1	Rtf1	19.72	14	14	14	20069.1	19227.7	19148	18765.5	17192.3	18773.1	1.06396	1.01935	1.01513	0.994851	0.911448	0.995254	0.936455	0.114084	extracellular	K15178			GO:0000122 negative regulation of transcription by RNA polymerase II; GO:0001701 in utero embryonic development; GO:0001704 formation of primary germ layer; GO:0001706 endoderm formation; GO:0001711 endodermal cell fate commitment; GO:0001824 blastocyst development; GO:0001832 blastocyst growth; GO:0006139 nucleobase-containing compound metabolic process; GO:0006325 chromatin organization; GO:000…	GO:0000428 DNA-directed RNA polymerase complex; GO:0000785 chromatin; GO:0005622 intracellular anatomical structure; GO:0005634 nucleus; GO:0005654 nucleoplasm; GO:0005694 chromosome; GO:0005730 nucleolus; GO:0008023 transcription elongation factor complex; GO:0016591 RNA polymerase II, holoenzyme; GO:0016593 Cdc73/Paf1 complex; GO:0030880 RNA polymerase complex; GO:0031974 membrane-enclosed lume…	GO:0000993 RNA polymerase II complex binding; GO:0001098 basal transcription machinery binding; GO:0001099 basal RNA polymerase II transcription machinery binding; GO:0003676 nucleic acid binding; GO:0003677 DNA binding; GO:0003697 single-stranded DNA binding; GO:0003824 catalytic activity; GO:0005488 binding; GO:0005515 protein binding; GO:0008168 methyltransferase activity; GO:0008170 N-methylt…	PF03126	PF03126 Plus-3 domain	K	KOG2402	Paf1/RNA polymerase II complex, RTF1 component (involved in regulation of TATA box-binding protein)			Transcription factor
A2AR95	Low-density lipoprotein receptor class A domain-containing protein 3 OS=Mus musculus OX=10090 GN=Ldlrad3 PE=1 SV=1	Ldlrad3	2.9	1	1	1	1275.82	1214.8	695.168	359.167		1122.42	1.36674	1.30137	0.74471	0.384763		1.20241	0.697592	0.403243	extracellular				GO:0006810 transport; GO:0006897 endocytosis; GO:0006898 receptor-mediated endocytosis; GO:0010468 regulation of gene expression; GO:0016192 vesicle-mediated transport; GO:0019222 regulation of metabolic process; GO:0030162 regulation of proteolysis; GO:0050789 regulation of biological process; GO:0051171 regulation of nitrogen compound metabolic process; GO:0051179 localization; GO:0051234 estab…	GO:0005886 plasma membrane; GO:0016020 membrane; GO:0071944 cell periphery;	GO:0001540 amyloid-beta binding; GO:0005488 binding; GO:0033218 amide binding; GO:0042277 peptide binding;			T	KOG1215	Low-density lipoprotein receptors containing Ca2+-binding EGF-like domains
A2AS55	Ankyrin repeat domain-containing protein 16 OS=Mus musculus OX=10090 GN=Ankrd16 PE=1 SV=1	Ankrd16	4.16	1	1	1		612.344	958.001					0.779885	1.22012						cytoplasm									R	KOG0504	FOG: Ankyrin repeat
A2ASQ1	Agrin OS=Mus musculus OX=10090 GN=Agrn PE=1 SV=1	Agrn	2.36	4	4	4	1544.37	2470	1799.32	1729.06	1837.47	2561.16	0.775976	1.24106	0.904076	0.868774	0.923245	1.28687	1.05401	0.773801	extracellular	K06254	AGRN; agrin	mmu04512 ECM-receptor interaction	GO:0001523 retinoid metabolic process; GO:0001932 regulation of protein phosphorylation; GO:0001934 positive regulation of protein phosphorylation; GO:0001941 postsynaptic membrane organization; GO:0002028 regulation of sodium ion transport; GO:0006022 aminoglycan metabolic process; GO:0006023 aminoglycan biosynthetic process; GO:0006024 glycosaminoglycan biosynthetic process; GO:0006026 aminogly…	GO:0000323 lytic vacuole; GO:0005576 extracellular region; GO:0005604 basement membrane; GO:0005615 extracellular space; GO:0005622 intracellular anatomical structure; GO:0005737 cytoplasm; GO:0005764 lysosome; GO:0005773 vacuole; GO:0005775 vacuolar lumen; GO:0005794 Golgi apparatus; GO:0005796 Golgi lumen; GO:0005829 cytosol; GO:0005886 plasma membrane; GO:0009986 cell surface; GO:0012505 endom…	GO:0002162 dystroglycan binding; GO:0004857 enzyme inhibitor activity; GO:0005198 structural molecule activity; GO:0005200 structural constituent of cytoskeleton; GO:0005488 binding; GO:0005509 calcium ion binding; GO:0005515 protein binding; GO:0005539 glycosaminoglycan binding; GO:0008047 enzyme activator activity; GO:0008201 heparin binding; GO:0019207 kinase regulator activity; GO:0019209 kin…	PF07648; PF00050; PF00053; PF00008; PF00054	PF07648 Kazal-type serine protease inhibitor domain; PF00050 Kazal-type serine protease inhibitor domain; PF00053 Laminin EGF domain; PF00008 EGF-like domain; PF00054 Laminin G domain	O	KOG3509	Basement membrane-specific heparan sulfate proteoglycan (HSPG) core protein				R-MMU-1430728 Metabolism;R-MMU-1474244 Extracellular matrix organization;R-MMU-1630316 Glycosaminoglycan metabolism;R-MMU-1638091 Heparan sulfate/heparin (HS-GAG) metabolism;R-MMU-1793185 Chondroitin sulfate/dermatan sulfate metabolism;R-MMU-196854 Metabolism of vitamins and cofactors;R-MMU-1971475 A tetrasaccharide linker sequence is required for GAG synthesis;R-MMU-2022928 HS-GAG biosynthesis;R…	https://reactome.org/PathwayBrowser/#/R-MMU-1430728;https://reactome.org/PathwayBrowser/#/R-MMU-1474244;https://reactome.org/PathwayBrowser/#/R-MMU-1630316;https://reactome.org/PathwayBrowser/#/R-MMU-1638091;https://reactome.org/PathwayBrowser/#/R-MMU-1793185;https://reactome.org/PathwayBrowser/#/R-MMU-196854;https://reactome.org/PathwayBrowser/#/R-MMU-1971475;https://reactome.org/PathwayBrowser/…	MYOGENESIS;GLYCOLYSIS	https://www.gsea-msigdb.org/gsea/msigdb/mouse/geneset/HALLMARK_MYOGENESIS;https://www.gsea-msigdb.org/gsea/msigdb/mouse/geneset/HALLMARK_GLYCOLYSIS
A2ASZ8	Mitochondrial adenyl nucleotide antiporter SLC25A25 OS=Mus musculus OX=10090 GN=Slc25a25 PE=1 SV=1	Slc25a25	7.25	3	3	3	1811.17	1780.38	1763.23	1591.48	1712.54	2732.05	0.954013	0.937795	0.928761	0.838294	0.902061	1.43908	1.12723	0.623708	extracellular	K14684			GO:0001654 eye development; GO:0002021 response to dietary excess; GO:0006091 generation of precursor metabolites and energy; GO:0006139 nucleobase-containing compound metabolic process; GO:0006163 purine nucleotide metabolic process; GO:0006725 cellular aromatic compound metabolic process; GO:0006753 nucleoside phosphate metabolic process; GO:0006793 phosphorus metabolic process; GO:0006796 phos…	GO:0005622 intracellular anatomical structure; GO:0005737 cytoplasm; GO:0005739 mitochondrion; GO:0005740 mitochondrial envelope; GO:0005743 mitochondrial inner membrane; GO:0016020 membrane; GO:0019866 organelle inner membrane; GO:0031090 organelle membrane; GO:0031966 mitochondrial membrane; GO:0031967 organelle envelope; GO:0031975 envelope; GO:0043226 organelle; GO:0043227 membrane-bounded or…	GO:0000295 adenine nucleotide transmembrane transporter activity; GO:0005215 transporter activity; GO:0005346 purine ribonucleotide transmembrane transporter activity; GO:0005347 ATP transmembrane transporter activity; GO:0008509 monoatomic anion transmembrane transporter activity; GO:0008514 organic anion transmembrane transporter activity; GO:0015075 monoatomic ion transmembrane transporter act…	PF13833; PF13499	PF13833 EF-hand domain pair; PF13499 EF-hand domain pair	F	KOG0036	Predicted mitochondrial carrier protein
A2AT37	Regulator of nonsense transcripts 2 OS=Mus musculus OX=10090 GN=Upf2 PE=1 SV=1	Upf2	9.38	11	11	11	8424.17	8676.48	6758.84	7715.36	8550.07	10509	0.998244	1.02814	0.800907	0.914252	1.01316	1.24529	1.12217	0.400879	nucleus	K14327	UPF2; regulator of nonsense transcripts 2	mmu03013 Nucleocytoplasmic transport; mmu03015 mRNA surveillance pathway	GO:0000184 nuclear-transcribed mRNA catabolic process, nonsense-mediated decay; GO:0000956 nuclear-transcribed mRNA catabolic process; GO:0006139 nucleobase-containing compound metabolic process; GO:0006401 RNA catabolic process; GO:0006402 mRNA catabolic process; GO:0006403 RNA localization; GO:0006405 RNA export from nucleus; GO:0006406 mRNA export from nucleus; GO:0006611 protein export from n…	GO:0005622 intracellular anatomical structure; GO:0005634 nucleus; GO:0005737 cytoplasm; GO:0005829 cytosol; GO:0005844 polysome; GO:0032991 protein-containing complex; GO:0035145 exon-exon junction complex; GO:0035770 ribonucleoprotein granule; GO:0036464 cytoplasmic ribonucleoprotein granule; GO:0043226 organelle; GO:0043227 membrane-bounded organelle; GO:0043228 non-membrane-bounded organelle;…	GO:0003676 nucleic acid binding; GO:0003677 DNA binding; GO:0005488 binding; GO:0005515 protein binding; GO:0019899 enzyme binding; GO:0042162 telomeric DNA binding; GO:0043565 sequence-specific DNA binding; GO:0097159 organic cyclic compound binding; GO:1901363 heterocyclic compound binding;			A	KOG2051	Nonsense-mediated mRNA decay 2 protein				R-MMU-8953854 Metabolism of RNA;R-MMU-927802 Nonsense-Mediated Decay (NMD);R-MMU-975957 Nonsense Mediated Decay (NMD) enhanced by the Exon Junction Complex (EJC)	https://reactome.org/PathwayBrowser/#/R-MMU-8953854;https://reactome.org/PathwayBrowser/#/R-MMU-927802;https://reactome.org/PathwayBrowser/#/R-MMU-975957
A2AUM9	Centrosomal protein of 152 kDa OS=Mus musculus OX=10090 GN=Cep152 PE=1 SV=1	Cep152	3	5	5	5	1036.62	953.879	916.136	1275.53	1631.19		0.891585	0.82042	0.787958	1.09707	1.40297		1.50004	0.0303848	nucleus	K16728			GO:0000003 reproduction; GO:0000086 G2/M transition of mitotic cell cycle; GO:0000226 microtubule cytoskeleton organization; GO:0000278 mitotic cell cycle; GO:0001578 microtubule bundle formation; GO:0003006 developmental process involved in reproduction; GO:0006996 organelle organization; GO:0007010 cytoskeleton organization; GO:0007017 microtubule-based process; GO:0007049 cell cycle; GO:000709…	GO:0000242 pericentriolar material; GO:0005622 intracellular anatomical structure; GO:0005634 nucleus; GO:0005654 nucleoplasm; GO:0005737 cytoplasm; GO:0005813 centrosome; GO:0005814 centriole; GO:0005815 microtubule organizing center; GO:0005829 cytosol; GO:0005856 cytoskeleton; GO:0005929 cilium; GO:0015630 microtubule cytoskeleton; GO:0031974 membrane-enclosed lumen; GO:0031981 nuclear lumen; …	GO:0005488 binding; GO:0005515 protein binding; GO:0019899 enzyme binding; GO:0019900 kinase binding; GO:0019901 protein kinase binding;									R-MMU-1640170 Cell Cycle;R-MMU-1852241 Organelle biogenesis and maintenance;R-MMU-2565942 Regulation of PLK1 Activity at G2/M Transition;R-MMU-380259 Loss of Nlp from mitotic centrosomes;R-MMU-380270 Recruitment of mitotic centrosome proteins and complexes;R-MMU-380284 Loss of proteins required for interphase microtubule organization from the centrosome;R-MMU-380287 Centrosome maturation;R-MMU-38…	https://reactome.org/PathwayBrowser/#/R-MMU-1640170;https://reactome.org/PathwayBrowser/#/R-MMU-1852241;https://reactome.org/PathwayBrowser/#/R-MMU-2565942;https://reactome.org/PathwayBrowser/#/R-MMU-380259;https://reactome.org/PathwayBrowser/#/R-MMU-380270;https://reactome.org/PathwayBrowser/#/R-MMU-380284;https://reactome.org/PathwayBrowser/#/R-MMU-380287;https://reactome.org/PathwayBrowser/#/R…
A2AUU0	tRNA N(3)-methylcytidine methyltransferase METTL8, mitochondrial OS=Mus musculus OX=10090 GN=Mettl8 PE=1 SV=2	Mettl8	8.54	2	2	2	3297.81	2467.19	2960.41	1783.47	1768.11		1.34309	1.0048	1.20567	0.726347	0.720091		0.610558	0.0211566	mitochondria				GO:0001510 RNA methylation; GO:0006139 nucleobase-containing compound metabolic process; GO:0006325 chromatin organization; GO:0006473 protein acetylation; GO:0006475 internal protein amino acid acetylation; GO:0006725 cellular aromatic compound metabolic process; GO:0006807 nitrogen compound metabolic process; GO:0006996 organelle organization; GO:0007275 multicellular organism development; GO:0…	GO:0005622 intracellular anatomical structure; GO:0005634 nucleus; GO:0005737 cytoplasm; GO:0043226 organelle; GO:0043227 membrane-bounded organelle; GO:0043229 intracellular organelle; GO:0043231 intracellular membrane-bounded organelle;	GO:0003824 catalytic activity; GO:0004402 histone acetyltransferase activity; GO:0008080 N-acetyltransferase activity; GO:0008168 methyltransferase activity; GO:0008173 RNA methyltransferase activity; GO:0008174 mRNA methyltransferase activity; GO:0008757 S-adenosylmethionine-dependent methyltransferase activity; GO:0016407 acetyltransferase activity; GO:0016410 N-acyltransferase activity; GO:001…	PF13649	PF13649 Methyltransferase domain	R	KOG2361	Predicted methyltransferase
A2AWL7	MAX gene-associated protein OS=Mus musculus OX=10090 GN=Mga PE=2 SV=1	Mga	2.73	7	7	7	2701.1	2568.04	3027.67	1692.85	2640.98	6668.34	0.839765	0.798397	0.941294	0.526302	0.821073	2.07317	1.32607	0.788287	nucleus	K23399	MGA; MAX gene-associated protein	mmu03083 Polycomb repressive complex	GO:0006139 nucleobase-containing compound metabolic process; GO:0006351 DNA-templated transcription; GO:0006355 regulation of DNA-templated transcription; GO:0006357 regulation of transcription by RNA polymerase II; GO:0006366 transcription by RNA polymerase II; GO:0006725 cellular aromatic compound metabolic process; GO:0006807 nitrogen compound metabolic process; GO:0008152 metabolic process; G…	GO:0005622 intracellular anatomical structure; GO:0005634 nucleus; GO:0005654 nucleoplasm; GO:0005667 transcription regulator complex; GO:0031974 membrane-enclosed lumen; GO:0031981 nuclear lumen; GO:0032991 protein-containing complex; GO:0034708 methyltransferase complex; GO:0035097 histone methyltransferase complex; GO:0043226 organelle; GO:0043227 membrane-bounded organelle; GO:0043229 intrace…	GO:0000976 transcription cis-regulatory region binding; GO:0000977 RNA polymerase II transcription regulatory region sequence-specific DNA binding; GO:0000981 DNA-binding transcription factor activity, RNA polymerase II-specific; GO:0001067 transcription regulatory region nucleic acid binding; GO:0001228 DNA-binding transcription activator activity, RNA polymerase II-specific; GO:0003676 nucleic …	PF00907; PF00010	PF00907 T-box; PF00010 Helix-loop-helix DNA-binding domain	K	KOG3585	TBX2 and related T-box transcription factors				R-MMU-212436 Generic Transcription Pathway;R-MMU-73857 RNA Polymerase II Transcription;R-MMU-74160 Gene expression (Transcription);R-MMU-8953750 Transcriptional Regulation by E2F6	https://reactome.org/PathwayBrowser/#/R-MMU-212436;https://reactome.org/PathwayBrowser/#/R-MMU-73857;https://reactome.org/PathwayBrowser/#/R-MMU-74160;https://reactome.org/PathwayBrowser/#/R-MMU-8953750
A2BDX3	Adenylyltransferase and sulfurtransferase MOCS3 OS=Mus musculus OX=10090 GN=Mocs3 PE=1 SV=1	Mocs3	19.57	8	8	8	29127.6	26519.8	24842.7	28193.5	32559.2	36992	0.980536	0.892748	0.836291	0.949091	1.09606	1.24528	1.21437	0.104868	cytoplasm	K11996	MOCS3; adenylyltransferase and sulfurtransferase [EC:2.7.7.80 2.8.1.11]	mmu04122 Sulfur relay system	GO:0002097 tRNA wobble base modification; GO:0002098 tRNA wobble uridine modification; GO:0002143 tRNA wobble position uridine thiolation; GO:0006139 nucleobase-containing compound metabolic process; GO:0006163 purine nucleotide metabolic process; GO:0006396 RNA processing; GO:0006399 tRNA metabolic process; GO:0006400 tRNA modification; GO:0006725 cellular aromatic compound metabolic process; GO…	GO:0005622 intracellular anatomical structure; GO:0005737 cytoplasm; GO:0005829 cytosol; GO:0019008 molybdopterin synthase complex; GO:0032991 protein-containing complex;	GO:0003824 catalytic activity; GO:0004792 thiosulfate sulfurtransferase activity; GO:0008641 ubiquitin-like modifier activating enzyme activity; GO:0016740 transferase activity; GO:0016772 transferase activity, transferring phosphorus-containing groups; GO:0016779 nucleotidyltransferase activity; GO:0016782 transferase activity, transferring sulphur-containing groups; GO:0016783 sulfurtransferase…	PF00899; PF00581	PF00899 ThiF family; PF00581 Rhodanese-like domain	H	KOG2017	Molybdopterin synthase sulfurylase				R-MMU-1430728 Metabolism;R-MMU-196849 Metabolism of water-soluble vitamins and cofactors;R-MMU-196854 Metabolism of vitamins and cofactors;R-MMU-947581 Molybdenum cofactor biosynthesis	https://reactome.org/PathwayBrowser/#/R-MMU-1430728;https://reactome.org/PathwayBrowser/#/R-MMU-196849;https://reactome.org/PathwayBrowser/#/R-MMU-196854;https://reactome.org/PathwayBrowser/#/R-MMU-947581
A2BH40	AT-rich interactive domain-containing protein 1A OS=Mus musculus OX=10090 GN=Arid1a PE=1 SV=1	Arid1a	14.06	28	28	28	16841.1	16880.3	14449.6	15880.5	17193.1	16381.8	1.03503	1.03744	0.888055	0.975996	1.05667	1.00681	1.02666	0.641262	cytoplasm	K11653	ARID1; AT-rich interactive domain-containing protein 1	mmu04714 Thermogenesis; mmu05225 Hepatocellular carcinoma; mmu03082 ATP-dependent chromatin remodeling	GO:0000003 reproduction; GO:0000122 negative regulation of transcription by RNA polymerase II; GO:0001568 blood vessel development; GO:0001654 eye development; GO:0001704 formation of primary germ layer; GO:0001838 embryonic epithelial tube formation; GO:0001841 neural tube formation; GO:0001843 neural tube closure; GO:0001890 placenta development; GO:0001944 vasculature development; GO:0002009 m…	GO:0000228 nuclear chromosome; GO:0000785 chromatin; GO:0005622 intracellular anatomical structure; GO:0005634 nucleus; GO:0005654 nucleoplasm; GO:0005694 chromosome; GO:0005737 cytoplasm; GO:0005829 cytosol; GO:0005886 plasma membrane; GO:0016020 membrane; GO:0016514 SWI/SNF complex; GO:0031974 membrane-enclosed lumen; GO:0031981 nuclear lumen; GO:0032991 protein-containing complex; GO:0035060 b…	GO:0000981 DNA-binding transcription factor activity, RNA polymerase II-specific; GO:0003676 nucleic acid binding; GO:0003677 DNA binding; GO:0003700 DNA-binding transcription factor activity; GO:0003712 transcription coregulator activity; GO:0003713 transcription coactivator activity; GO:0005102 signaling receptor binding; GO:0005488 binding; GO:0005515 protein binding; GO:0008134 transcription …	PF01388	PF01388 ARID/BRIGHT DNA binding domain	B	KOG2510	SWI-SNF chromatin-remodeling complex protein			Transcription factor	R-MMU-212436 Generic Transcription Pathway;R-MMU-3214858 RMTs methylate histone arginines;R-MMU-3247509 Chromatin modifying enzymes;R-MMU-4839726 Chromatin organization;R-MMU-73857 RNA Polymerase II Transcription;R-MMU-74160 Gene expression (Transcription);R-MMU-8878171 Transcriptional regulation by RUNX1;R-MMU-8939243 RUNX1 interacts with co-factors whose precise effect on RUNX1 targets is not k…	https://reactome.org/PathwayBrowser/#/R-MMU-212436;https://reactome.org/PathwayBrowser/#/R-MMU-3214858;https://reactome.org/PathwayBrowser/#/R-MMU-3247509;https://reactome.org/PathwayBrowser/#/R-MMU-4839726;https://reactome.org/PathwayBrowser/#/R-MMU-73857;https://reactome.org/PathwayBrowser/#/R-MMU-74160;https://reactome.org/PathwayBrowser/#/R-MMU-8878171;https://reactome.org/PathwayBrowser/#/R-…
A2CG63	AT-rich interactive domain-containing protein 4B OS=Mus musculus OX=10090 GN=Arid4b PE=1 SV=1	Arid4b	8.83	9	9	9	2735.45	3095.59	2750.9	3362.3	2179.08	1653.29	1.04032	1.17728	1.04619	1.27872	0.828726	0.628762	0.83835	0.358921	nucleus	K19195			GO:0000003 reproduction; GO:0002064 epithelial cell development; GO:0003006 developmental process involved in reproduction; GO:0006139 nucleobase-containing compound metabolic process; GO:0006325 chromatin organization; GO:0006355 regulation of DNA-templated transcription; GO:0006357 regulation of transcription by RNA polymerase II; GO:0006476 protein deacetylation; GO:0006479 protein methylation…	GO:0000118 histone deacetylase complex; GO:0000228 nuclear chromosome; GO:0000785 chromatin; GO:0005622 intracellular anatomical structure; GO:0005634 nucleus; GO:0005654 nucleoplasm; GO:0005694 chromosome; GO:0017053 transcription repressor complex; GO:0031974 membrane-enclosed lumen; GO:0031981 nuclear lumen; GO:0032991 protein-containing complex; GO:0043226 organelle; GO:0043227 membrane-bound…	GO:0000981 DNA-binding transcription factor activity, RNA polymerase II-specific; GO:0001067 transcription regulatory region nucleic acid binding; GO:0003676 nucleic acid binding; GO:0003677 DNA binding; GO:0003700 DNA-binding transcription factor activity; GO:0003824 catalytic activity; GO:0004407 histone deacetylase activity; GO:0005488 binding; GO:0016787 hydrolase activity; GO:0016810 hydrola…	PF08169; PF01388	PF08169 RBB1NT (NUC162) domain; PF01388 ARID/BRIGHT DNA binding domain	BK	KOG3001	Dosage compensation regulatory complex/histone acetyltransferase complex, subunit MSL-3/MRG15/EAF3, and related CHROMO domain-containing proteins			Transcription factor	R-MMU-3214815 HDACs deacetylate histones;R-MMU-3247509 Chromatin modifying enzymes;R-MMU-4839726 Chromatin organization	https://reactome.org/PathwayBrowser/#/R-MMU-3214815;https://reactome.org/PathwayBrowser/#/R-MMU-3247509;https://reactome.org/PathwayBrowser/#/R-MMU-4839726	TGF BETA SIGNALING	https://www.gsea-msigdb.org/gsea/msigdb/mouse/geneset/HALLMARK_TGF_BETA_SIGNALING
A2RSY6	TRMT1-like protein OS=Mus musculus OX=10090 GN=Trmt1l PE=1 SV=1	Trmt1l	16.21	11	11	11	9974.67	11738.9	11222.2	12053.2	10700.9	7692.87	0.944232	1.11124	1.06233	1.14099	1.01298	0.72823	0.924435	0.547873	nucleus				GO:0007610 behavior; GO:0007626 locomotory behavior; GO:0008344 adult locomotory behavior; GO:0030534 adult behavior; GO:0032501 multicellular organismal process;					J	KOG1253	tRNA methyltransferase	WP310 mRNA processing	http://www.wikipathways.org/instance/WP310_r122791
A3KGS3	Ral GTPase-activating protein subunit alpha-2 OS=Mus musculus OX=10090 GN=Ralgapa2 PE=1 SV=2	Ralgapa2	3.47	6	6	6	1568.34	2321.55	2021.05	2119.33	3047.63		0.707869	1.04783	0.912199	0.956558	1.37555		1.3112	0.274975	plasma membrane	K25768	RALGAPA; Ral GTPase-activating protein subunit alpha	mmu04014 Ras signaling pathway	GO:0006355 regulation of DNA-templated transcription; GO:0007154 cell communication; GO:0007165 signal transduction; GO:0007264 small GTPase mediated signal transduction; GO:0007265 Ras protein signal transduction; GO:0007275 multicellular organism development; GO:0008340 determination of adult lifespan; GO:0009889 regulation of biosynthetic process; GO:0009987 cellular process; GO:0010468 regula…	GO:0005622 intracellular anatomical structure; GO:0005634 nucleus; GO:0005737 cytoplasm; GO:0005829 cytosol; GO:0005886 plasma membrane; GO:0016020 membrane; GO:0043226 organelle; GO:0043227 membrane-bounded organelle; GO:0043229 intracellular organelle; GO:0043231 intracellular membrane-bounded organelle; GO:0071944 cell periphery;	GO:0005096 GTPase activator activity; GO:0005488 binding; GO:0005515 protein binding; GO:0008047 enzyme activator activity; GO:0030234 enzyme regulator activity; GO:0030695 GTPase regulator activity; GO:0046982 protein heterodimerization activity; GO:0046983 protein dimerization activity; GO:0060589 nucleoside-triphosphatase regulator activity; GO:0098772 molecular function regulator activity;			T	KOG3686	Rap1-GTPase-activating protein (Rap1GAP)
A3KGV1	Outer dense fiber protein 2 OS=Mus musculus OX=10090 GN=Odf2 PE=1 SV=1	Odf2	16.27	13	13	13	4205.05	5158.93	4117.88	4045.75	4820.71	6248.35	0.882281	1.08242	0.863992	0.848858	1.01146	1.311	1.12112	0.515515	nucleus	K16479			GO:0000003 reproduction; GO:0000086 G2/M transition of mitotic cell cycle; GO:0000226 microtubule cytoskeleton organization; GO:0000278 mitotic cell cycle; GO:0003006 developmental process involved in reproduction; GO:0006996 organelle organization; GO:0007010 cytoskeleton organization; GO:0007017 microtubule-based process; GO:0007049 cell cycle; GO:0007098 centrosome cycle; GO:0007276 gamete gen…	GO:0001520 outer dense fiber; GO:0005622 intracellular anatomical structure; GO:0005737 cytoplasm; GO:0005813 centrosome; GO:0005814 centriole; GO:0005815 microtubule organizing center; GO:0005829 cytosol; GO:0005856 cytoskeleton; GO:0005929 cilium; GO:0015630 microtubule cytoskeleton; GO:0031514 motile cilium; GO:0032991 protein-containing complex; GO:0036064 ciliary basal body; GO:0036126 sperm…	GO:0005198 structural molecule activity; GO:0005200 structural constituent of cytoskeleton; GO:0005488 binding; GO:0005515 protein binding; GO:0019899 enzyme binding; GO:0031267 small GTPase binding; GO:0051020 GTPase binding;									R-MMU-1640170 Cell Cycle;R-MMU-1852241 Organelle biogenesis and maintenance;R-MMU-2565942 Regulation of PLK1 Activity at G2/M Transition;R-MMU-380259 Loss of Nlp from mitotic centrosomes;R-MMU-380270 Recruitment of mitotic centrosome proteins and complexes;R-MMU-380284 Loss of proteins required for interphase microtubule organization from the centrosome;R-MMU-380287 Centrosome maturation;R-MMU-38…	https://reactome.org/PathwayBrowser/#/R-MMU-1640170;https://reactome.org/PathwayBrowser/#/R-MMU-1852241;https://reactome.org/PathwayBrowser/#/R-MMU-2565942;https://reactome.org/PathwayBrowser/#/R-MMU-380259;https://reactome.org/PathwayBrowser/#/R-MMU-380270;https://reactome.org/PathwayBrowser/#/R-MMU-380284;https://reactome.org/PathwayBrowser/#/R-MMU-380287;https://reactome.org/PathwayBrowser/#/R…	G2M CHECKPOINT	https://www.gsea-msigdb.org/gsea/msigdb/mouse/geneset/HALLMARK_G2M_CHECKPOINT
A6H5Y3	Methionine synthase OS=Mus musculus OX=10090 GN=Mtr PE=1 SV=1	Mtr	14.68	17	17	17	5911.35	6978.51	7011.13	6530.22	7412.83	12010.4	0.773493	0.91313	0.917398	0.854472	0.96996	1.57155	1.30413	0.296292	cytoplasm	K00548	metH; 5-methyltetrahydrofolate--homocysteine methyltransferase [EC:2.1.1.13]	mmu01230 Biosynthesis of amino acids; mmu00450 Selenocompound metabolism; mmu00270 Cysteine and methionine metabolism; mmu01100 Metabolic pathways; mmu00670 One carbon pool by folate	GO:0000096 sulfur amino acid metabolic process; GO:0000097 sulfur amino acid biosynthetic process; GO:0000302 response to reactive oxygen species; GO:0001101 response to acid chemical; GO:0006082 organic acid metabolic process; GO:0006479 protein methylation; GO:0006520 amino acid metabolic process; GO:0006555 methionine metabolic process; GO:0006575 cellular modified amino acid metabolic process…	GO:0005622 intracellular anatomical structure; GO:0005737 cytoplasm; GO:0005829 cytosol;	GO:0003824 catalytic activity; GO:0005488 binding; GO:0005542 folic acid binding; GO:0008168 methyltransferase activity; GO:0008172 S-methyltransferase activity; GO:0008705 methionine synthase activity; GO:0016597 amino acid binding; GO:0016740 transferase activity; GO:0016741 transferase activity, transferring one-carbon groups; GO:0019842 vitamin binding; GO:0031406 carboxylic acid binding; GO:…	PF00809; PF02607; PF02310; PF02965	PF00809 Pterin binding enzyme; PF02607 B12 binding domain; PF02310 B12 binding domain; PF02965 Vitamin B12 dependent methionine synthase, activation domain	E	KOG1579	Homocysteine S-methyltransferase	WP730 Glutathione and one-carbon metabolism;WP1770 One-carbon metabolism and related pathways;WP435 One-carbon metabolism;WP1273 Folic acid network;WP1272 Selenium micronutrient network	http://www.wikipathways.org/instance/WP730_r116583;http://www.wikipathways.org/instance/WP1770_r116575;http://www.wikipathways.org/instance/WP435_r116571;http://www.wikipathways.org/instance/WP1273_r120917;http://www.wikipathways.org/instance/WP1272_r120916		R-MMU-1430728 Metabolism;R-MMU-156580 Phase II - Conjugation of compounds;R-MMU-156581 Methylation;R-MMU-1614635 Sulfur amino acid metabolism;R-MMU-162582 Signal Transduction;R-MMU-194315 Signaling by Rho GTPases;R-MMU-196741 Cobalamin (Cbl, vitamin B12) transport and metabolism;R-MMU-196849 Metabolism of water-soluble vitamins and cofactors;R-MMU-196854 Metabolism of vitamins and cofactors;R-MMU…	https://reactome.org/PathwayBrowser/#/R-MMU-1430728;https://reactome.org/PathwayBrowser/#/R-MMU-156580;https://reactome.org/PathwayBrowser/#/R-MMU-156581;https://reactome.org/PathwayBrowser/#/R-MMU-1614635;https://reactome.org/PathwayBrowser/#/R-MMU-162582;https://reactome.org/PathwayBrowser/#/R-MMU-194315;https://reactome.org/PathwayBrowser/#/R-MMU-196741;https://reactome.org/PathwayBrowser/#/R-…
A6H630	Damage-control phosphatase ARMT1 OS=Mus musculus OX=10090 GN=Armt1 PE=1 SV=1	Armt1	11.16	5	5	5	10124.9	10496.4	10352.6	10047.7	8201.24	7749.24	1.0663	1.10543	1.09028	1.05817	0.863711	0.816109	0.839358	0.0848095	cytoplasm	K23114			GO:0006479 protein methylation; GO:0006807 nitrogen compound metabolic process; GO:0008152 metabolic process; GO:0008213 protein alkylation; GO:0009987 cellular process; GO:0019538 protein metabolic process; GO:0032259 methylation; GO:0036211 protein modification process; GO:0043170 macromolecule metabolic process; GO:0043412 macromolecule modification; GO:0043414 macromolecule methylation; GO:00…		GO:0003824 catalytic activity; GO:0005488 binding; GO:0005515 protein binding; GO:0008168 methyltransferase activity; GO:0008171 O-methyltransferase activity; GO:0008276 protein methyltransferase activity; GO:0008757 S-adenosylmethionine-dependent methyltransferase activity; GO:0010340 carboxyl-O-methyltransferase activity; GO:0016740 transferase activity; GO:0016741 transferase activity, transfe…	PF01937	PF01937 Damage-control phosphatase ARMT1-like domain	S	KOG3870	Uncharacterized conserved protein
A6H687	SAC3 domain-containing protein 1 OS=Mus musculus OX=10090 GN=Sac3d1 PE=1 SV=1	Sac3d1	3.51	1	1	1		1096.15	444.64	1011.11				1.28863	0.522716	1.18866			1.31246		nucleus	K16734			GO:0000226 microtubule cytoskeleton organization; GO:0002682 regulation of immune system process; GO:0006996 organelle organization; GO:0007010 cytoskeleton organization; GO:0007017 microtubule-based process; GO:0007049 cell cycle; GO:0007051 spindle organization; GO:0007098 centrosome cycle; GO:0009966 regulation of signal transduction; GO:0009968 negative regulation of signal transduction; GO:0…	GO:0005622 intracellular anatomical structure; GO:0005634 nucleus; GO:0005813 centrosome; GO:0005815 microtubule organizing center; GO:0005819 spindle; GO:0005856 cytoskeleton; GO:0015630 microtubule cytoskeleton; GO:0043226 organelle; GO:0043227 membrane-bounded organelle; GO:0043228 non-membrane-bounded organelle; GO:0043229 intracellular organelle; GO:0043231 intracellular membrane-bounded org…				UD	KOG1860	Nuclear protein export factor						MITOTIC SPINDLE;DNA REPAIR	https://www.gsea-msigdb.org/gsea/msigdb/mouse/geneset/HALLMARK_MITOTIC_SPINDLE;https://www.gsea-msigdb.org/gsea/msigdb/mouse/geneset/HALLMARK_DNA_REPAIR
A6H6A9	Rab GTPase-activating protein 1-like OS=Mus musculus OX=10090 GN=Rabgap1l PE=1 SV=1	Rabgap1l	6.26	4	4	4	1432.77	1526.19	1376.98	1872.55	1033.69		0.989184	1.05368	0.950667	1.29281	0.713659		1.0054	0.920767	cytoplasm				GO:0001501 skeletal system development; GO:0002376 immune system process; GO:0002520 immune system development; GO:0006810 transport; GO:0006886 intracellular protein transport; GO:0007275 multicellular organism development; GO:0008104 protein localization; GO:0009987 cellular process; GO:0015031 protein transport; GO:0015833 peptide transport; GO:0030097 hemopoiesis; GO:0030099 myeloid cell diff…	GO:0005622 intracellular anatomical structure; GO:0005634 nucleus; GO:0005737 cytoplasm; GO:0005768 endosome; GO:0005769 early endosome; GO:0005794 Golgi apparatus; GO:0005829 cytosol; GO:0012505 endomembrane system; GO:0031410 cytoplasmic vesicle; GO:0031982 vesicle; GO:0043226 organelle; GO:0043227 membrane-bounded organelle; GO:0043229 intracellular organelle; GO:0043231 intracellular membrane…	GO:0005096 GTPase activator activity; GO:0005488 binding; GO:0005515 protein binding; GO:0008047 enzyme activator activity; GO:0019899 enzyme binding; GO:0030234 enzyme regulator activity; GO:0030695 GTPase regulator activity; GO:0031267 small GTPase binding; GO:0051020 GTPase binding; GO:0060589 nucleoside-triphosphatase regulator activity; GO:0098772 molecular function regulator activity;			R	KOG1102	Rab6 GTPase activator GAPCenA and related TBC domain proteins						IL2 STAT5 SIGNALING;KRAS SIGNALING UP	https://www.gsea-msigdb.org/gsea/msigdb/mouse/geneset/HALLMARK_IL2_STAT5_SIGNALING;https://www.gsea-msigdb.org/gsea/msigdb/mouse/geneset/HALLMARK_KRAS_SIGNALING_UP
A6H8H2	DENN domain-containing protein 4C OS=Mus musculus OX=10090 GN=Dennd4c PE=1 SV=1	Dennd4c	7.56	13	13	13	7169.37	7567.17	6292.55	6974.26	8265.66	10659.7	0.916629	0.967489	0.804525	0.891684	1.05679	1.36288	1.23161	0.21999	plasma membrane	K20163			GO:0002790 peptide secretion; GO:0006810 transport; GO:0008104 protein localization; GO:0009306 protein secretion; GO:0009719 response to endogenous stimulus; GO:0009725 response to hormone; GO:0009966 regulation of signal transduction; GO:0009987 cellular process; GO:0010033 response to organic substance; GO:0010243 response to organonitrogen compound; GO:0010646 regulation of cell communication…	GO:0005622 intracellular anatomical structure; GO:0005634 nucleus; GO:0005737 cytoplasm; GO:0005768 endosome; GO:0005794 Golgi apparatus; GO:0005829 cytosol; GO:0005886 plasma membrane; GO:0005938 cell cortex; GO:0012505 endomembrane system; GO:0012506 vesicle membrane; GO:0016020 membrane; GO:0030141 secretory granule; GO:0030659 cytoplasmic vesicle membrane; GO:0030904 retromer complex; GO:0031…	GO:0005085 guanyl-nucleotide exchange factor activity; GO:0005488 binding; GO:0005515 protein binding; GO:0005516 calmodulin binding; GO:0019899 enzyme binding; GO:0031267 small GTPase binding; GO:0051020 GTPase binding; GO:0098772 molecular function regulator activity;	PF03456; PF03455	PF03456 uDENN domain; PF03455 dDENN domain	T	KOG2127	Calmodulin-binding protein CRAG, contains DENN domain				R-MMU-199991 Membrane Trafficking;R-MMU-5653656 Vesicle-mediated transport;R-MMU-8876198 RAB GEFs exchange GTP for GDP on RABs;R-MMU-9007101 Rab regulation of trafficking	https://reactome.org/PathwayBrowser/#/R-MMU-199991;https://reactome.org/PathwayBrowser/#/R-MMU-5653656;https://reactome.org/PathwayBrowser/#/R-MMU-8876198;https://reactome.org/PathwayBrowser/#/R-MMU-9007101
A6X935	Inter alpha-trypsin inhibitor, heavy chain 4 OS=Mus musculus OX=10090 GN=Itih4 PE=1 SV=2	Itih4	3.72	4	4	4	46040.3	49013.4	37017.8	325144	889870	2620270	0.0696287	0.074125	0.0559836	0.491729	1.34579	3.96275	29.0395	0.00753147	extracellular	K24514			GO:0002526 acute inflammatory response; GO:0002576 platelet degranulation; GO:0006810 transport; GO:0006887 exocytosis; GO:0006950 response to stress; GO:0006952 defense response; GO:0006953 acute-phase response; GO:0006954 inflammatory response; GO:0009892 negative regulation of metabolic process; GO:0009987 cellular process; GO:0010033 response to organic substance; GO:0010466 negative regulati…	GO:0005576 extracellular region; GO:0005622 intracellular anatomical structure; GO:0005737 cytoplasm; GO:0005886 plasma membrane; GO:0012505 endomembrane system; GO:0016020 membrane; GO:0030141 secretory granule; GO:0031089 platelet dense granule lumen; GO:0031410 cytoplasmic vesicle; GO:0031974 membrane-enclosed lumen; GO:0031982 vesicle; GO:0031983 vesicle lumen; GO:0034774 secretory granule lu…	GO:0004857 enzyme inhibitor activity; GO:0004866 endopeptidase inhibitor activity; GO:0030234 enzyme regulator activity; GO:0030414 peptidase inhibitor activity; GO:0061134 peptidase regulator activity; GO:0061135 endopeptidase regulator activity; GO:0098772 molecular function regulator activity;	PF00092	PF00092 von Willebrand factor type A domain							R-MMU-109582 Hemostasis;R-MMU-114608 Platelet degranulation ;R-MMU-76002 Platelet activation, signaling and aggregation;R-MMU-76005 Response to elevated platelet cytosolic Ca2+	https://reactome.org/PathwayBrowser/#/R-MMU-109582;https://reactome.org/PathwayBrowser/#/R-MMU-114608;https://reactome.org/PathwayBrowser/#/R-MMU-76002;https://reactome.org/PathwayBrowser/#/R-MMU-76005	XENOBIOTIC METABOLISM	https://www.gsea-msigdb.org/gsea/msigdb/mouse/geneset/HALLMARK_XENOBIOTIC_METABOLISM
B0V2N1	Receptor-type tyrosine-protein phosphatase S OS=Mus musculus OX=10090 GN=Ptprs PE=1 SV=1	Ptprs	2.73	4	4	4	2409.69	2358.55	1362.34	3227.51	2407.88	4468.37	0.89059	0.871689	0.503503	1.19285	0.889921	1.65145	1.64809	0.124842	endoplasmic reticulum	K06778	PTPRS; receptor-type tyrosine-protein phosphatase S [EC:3.1.3.48]	mmu04514 Cell adhesion molecules	GO:0000003 reproduction; GO:0000902 cell morphogenesis; GO:0001558 regulation of cell growth; GO:0001654 eye development; GO:0001667 ameboidal-type cell migration; GO:0001745 compound eye morphogenesis; GO:0001751 compound eye photoreceptor cell differentiation; GO:0001754 eye photoreceptor cell differentiation; GO:0001817 regulation of cytokine production; GO:0001818 negative regulation of cytok…	GO:0005622 intracellular anatomical structure; GO:0005737 cytoplasm; GO:0005768 endosome; GO:0005886 plasma membrane; GO:0005912 adherens junction; GO:0005925 focal adhesion; GO:0008021 synaptic vesicle; GO:0009925 basal plasma membrane; GO:0012505 endomembrane system; GO:0012506 vesicle membrane; GO:0014069 postsynaptic density; GO:0016020 membrane; GO:0016323 basolateral plasma membrane; GO:003…	GO:0003824 catalytic activity; GO:0004721 phosphoprotein phosphatase activity; GO:0004725 protein tyrosine phosphatase activity; GO:0004888 transmembrane signaling receptor activity; GO:0005001 transmembrane receptor protein tyrosine phosphatase activity; GO:0005102 signaling receptor binding; GO:0005158 insulin receptor binding; GO:0005488 binding; GO:0005515 protein binding; GO:0005539 glycosam…	PF07679; PF00041; PF00102	PF07679 Immunoglobulin I-set domain; PF00041 Fibronectin type III domain; PF00102 Protein-tyrosine phosphatase	T	KOG4228	Protein tyrosine phosphatase	WP1763 Mechanisms associated with pluripotency	http://www.wikipathways.org/instance/WP1763_r120787		R-MMU-112316 Neuronal System;R-MMU-388844 Receptor-type tyrosine-protein phosphatases;R-MMU-6794362 Protein-protein interactions at synapses;R-MMU-8849932 Synaptic adhesion-like molecules	https://reactome.org/PathwayBrowser/#/R-MMU-112316;https://reactome.org/PathwayBrowser/#/R-MMU-388844;https://reactome.org/PathwayBrowser/#/R-MMU-6794362;https://reactome.org/PathwayBrowser/#/R-MMU-8849932
B1AQJ2	Ubiquitin carboxyl-terminal hydrolase 36 OS=Mus musculus OX=10090 GN=Usp36 PE=1 SV=1	Usp36	10.75	11	11	11	7312.19	7257.55	8498.1	6117.82	7161.37	8714.88	0.973619	0.966344	1.13152	0.814589	0.953537	1.16039	0.953452	0.653317	nucleus	K11855			GO:0000003 reproduction; GO:0000075 cell cycle checkpoint signaling; GO:0000278 mitotic cell cycle; GO:0001817 regulation of cytokine production; GO:0001819 positive regulation of cytokine production; GO:0002682 regulation of immune system process; GO:0002683 negative regulation of immune system process; GO:0002684 positive regulation of immune system process; GO:0002697 regulation of immune effe…	GO:0005622 intracellular anatomical structure; GO:0005634 nucleus; GO:0005654 nucleoplasm; GO:0005730 nucleolus; GO:0005737 cytoplasm; GO:0005783 endoplasmic reticulum; GO:0005789 endoplasmic reticulum membrane; GO:0012505 endomembrane system; GO:0016020 membrane; GO:0016604 nuclear body; GO:0016607 nuclear speck; GO:0031974 membrane-enclosed lumen; GO:0031981 nuclear lumen; GO:0031984 organelle …	GO:0003824 catalytic activity; GO:0004843 cysteine-type deubiquitinase activity; GO:0005488 binding; GO:0005515 protein binding; GO:0008233 peptidase activity; GO:0008234 cysteine-type peptidase activity; GO:0016787 hydrolase activity; GO:0019783 ubiquitin-like protein peptidase activity; GO:0101005 deubiquitinase activity; GO:0140096 catalytic activity, acting on a protein;			O	KOG1865	Ubiquitin carboxyl-terminal hydrolase
B1ARD8	Schlafen family member 8 OS=Mus musculus OX=10090 GN=Slfn8 PE=2 SV=1	Slfn8	3.3	3	1	1	526.316	1486.69	1486.38			2404.07	0.356616	1.00734	1.00713			1.62892	2.06099		nucleus	K24459			GO:0002252 immune effector process; GO:0002376 immune system process; GO:0006139 nucleobase-containing compound metabolic process; GO:0006259 DNA metabolic process; GO:0006260 DNA replication; GO:0006261 DNA-templated DNA replication; GO:0006275 regulation of DNA replication; GO:0006399 tRNA metabolic process; GO:0006401 RNA catabolic process; GO:0006402 mRNA catabolic process; GO:0006725 cellula…	GO:0005622 intracellular anatomical structure; GO:0005634 nucleus; GO:0005654 nucleoplasm; GO:0005694 chromosome; GO:0005737 cytoplasm; GO:0005829 cytosol; GO:0016234 inclusion body; GO:0016235 aggresome; GO:0031974 membrane-enclosed lumen; GO:0031981 nuclear lumen; GO:0043226 organelle; GO:0043227 membrane-bounded organelle; GO:0043228 non-membrane-bounded organelle; GO:0043229 intracellular org…	GO:0000049 tRNA binding; GO:0003676 nucleic acid binding; GO:0003723 RNA binding; GO:0003824 catalytic activity; GO:0004518 nuclease activity; GO:0004519 endonuclease activity; GO:0004521 RNA endonuclease activity; GO:0004540 RNA nuclease activity; GO:0005488 binding; GO:0008270 zinc ion binding; GO:0016462 pyrophosphatase activity; GO:0016787 hydrolase activity; GO:0016788 hydrolase activity, ac…	PF04326; PF13538	PF04326 Putative DNA-binding domain; PF13538 UvrD-like helicase C-terminal domain
B1AVY7	Kinesin-like protein KIF16B OS=Mus musculus OX=10090 GN=Kif16b PE=1 SV=1	Kif16b	0.84	1	1	1	15789.7	19468.4	17566.9	12901.4	6073.31		1.09957	1.35574	1.22333	0.89843	0.422934		0.538799	0.314505	mitochondria	K17916	KIF16B; kinesin family member 16B	mmu04814 Motor proteins	GO:0001704 formation of primary germ layer; GO:0001709 cell fate determination; GO:0001919 regulation of receptor recycling; GO:0002376 immune system process; GO:0006810 transport; GO:0006892 post-Golgi vesicle-mediated transport; GO:0006895 Golgi to endosome transport; GO:0006950 response to stress; GO:0006952 defense response; GO:0006955 immune response; GO:0007017 microtubule-based process; GO…	GO:0005622 intracellular anatomical structure; GO:0005737 cytoplasm; GO:0005768 endosome; GO:0005769 early endosome; GO:0005856 cytoskeleton; GO:0005871 kinesin complex; GO:0005875 microtubule associated complex; GO:0010008 endosome membrane; GO:0012505 endomembrane system; GO:0015630 microtubule cytoskeleton; GO:0016020 membrane; GO:0030139 endocytic vesicle; GO:0031090 organelle membrane; GO:00…	GO:0003774 cytoskeletal motor activity; GO:0003777 microtubule motor activity; GO:0003824 catalytic activity; GO:0005488 binding; GO:0005515 protein binding; GO:0005543 phospholipid binding; GO:0005547 phosphatidylinositol-3,4,5-trisphosphate binding; GO:0008289 lipid binding; GO:0008574 plus-end-directed microtubule motor activity; GO:0016462 pyrophosphatase activity; GO:0016787 hydrolase activi…	PF00225; PF00787	PF00225 Kinesin motor domain; PF00787 PX domain	ZUD	KOG2101	Intermediate filament-like protein, sorting nexins, and related proteins containing PX (PhoX) domain(s)				R-MMU-109582 Hemostasis;R-MMU-199991 Membrane Trafficking;R-MMU-5653656 Vesicle-mediated transport;R-MMU-6811434 COPI-dependent Golgi-to-ER retrograde traffic;R-MMU-6811442 Intra-Golgi and retrograde Golgi-to-ER traffic;R-MMU-8856688 Golgi-to-ER retrograde transport;R-MMU-983189 Kinesins;R-MMU-983231 Factors involved in megakaryocyte development and platelet production	https://reactome.org/PathwayBrowser/#/R-MMU-109582;https://reactome.org/PathwayBrowser/#/R-MMU-199991;https://reactome.org/PathwayBrowser/#/R-MMU-5653656;https://reactome.org/PathwayBrowser/#/R-MMU-6811434;https://reactome.org/PathwayBrowser/#/R-MMU-6811442;https://reactome.org/PathwayBrowser/#/R-MMU-8856688;https://reactome.org/PathwayBrowser/#/R-MMU-983189;https://reactome.org/PathwayBrowser/#/…
B1AXD8	Akirin-2 OS=Mus musculus OX=10090 GN=Akirin2 PE=1 SV=1	Akirin2	24.88	5	5	5	7936.89	6709.09	7953.64	7357.99	7642.22	5843.81	1.09616	0.926592	1.09848	1.01621	1.05547	0.807088	0.922317	0.449554	nucleus				GO:0000122 negative regulation of transcription by RNA polymerase II; GO:0001817 regulation of cytokine production; GO:0001819 positive regulation of cytokine production; GO:0002164 larval development; GO:0002237 response to molecule of bacterial origin; GO:0002682 regulation of immune system process; GO:0002684 positive regulation of immune system process; GO:0006355 regulation of DNA-templated …	GO:0000228 nuclear chromosome; GO:0000785 chromatin; GO:0000791 euchromatin; GO:0005622 intracellular anatomical structure; GO:0005634 nucleus; GO:0005654 nucleoplasm; GO:0005694 chromosome; GO:0005700 polytene chromosome; GO:0017053 transcription repressor complex; GO:0031974 membrane-enclosed lumen; GO:0031981 nuclear lumen; GO:0032991 protein-containing complex; GO:0043226 organelle; GO:004322…	GO:0003712 transcription coregulator activity; GO:0005488 binding; GO:0005515 protein binding; GO:0019899 enzyme binding; GO:0140110 transcription regulator activity;			S	KOG4330	Uncharacterized conserved protein
B1AY10	Transcriptional repressor NF-X1 OS=Mus musculus OX=10090 GN=Nfx1 PE=1 SV=1	Nfx1	22.17	22	22	22	7717.01	7809.05	8293.79	7975.08	8987.7	8208.61	0.945109	0.956381	1.01575	0.976715	1.10073	1.00532	1.05674	0.268582	nucleus	K12236	NFX1; transcriptional repressor NF-X1	mmu05165 Human papillomavirus infection	GO:0000122 negative regulation of transcription by RNA polymerase II; GO:0006139 nucleobase-containing compound metabolic process; GO:0006351 DNA-templated transcription; GO:0006355 regulation of DNA-templated transcription; GO:0006357 regulation of transcription by RNA polymerase II; GO:0006366 transcription by RNA polymerase II; GO:0006725 cellular aromatic compound metabolic process; GO:000680…	GO:0005622 intracellular anatomical structure; GO:0005634 nucleus; GO:0005730 nucleolus; GO:0005737 cytoplasm; GO:0005829 cytosol; GO:0005886 plasma membrane; GO:0016020 membrane; GO:0031974 membrane-enclosed lumen; GO:0031981 nuclear lumen; GO:0043226 organelle; GO:0043227 membrane-bounded organelle; GO:0043228 non-membrane-bounded organelle; GO:0043229 intracellular organelle; GO:0043231 intrac…	GO:0000976 transcription cis-regulatory region binding; GO:0000977 RNA polymerase II transcription regulatory region sequence-specific DNA binding; GO:0000981 DNA-binding transcription factor activity, RNA polymerase II-specific; GO:0001067 transcription regulatory region nucleic acid binding; GO:0001227 DNA-binding transcription repressor activity, RNA polymerase II-specific; GO:0003676 nucleic …	PF01424	PF01424 R3H domain	K	KOG1952	Transcription factor NF-X1, contains NFX-type Zn2+-binding and R3H domains						DNA REPAIR	https://www.gsea-msigdb.org/gsea/msigdb/mouse/geneset/HALLMARK_DNA_REPAIR
B1AZI6	THO complex subunit 2 OS=Mus musculus OX=10090 GN=Thoc2 PE=1 SV=1	Thoc2	9.54	14	14	14	20097.1	20711.8	20406.2	21344.9	19442.5	17919.3	1.00551	1.03627	1.02098	1.06794	0.972759	0.896549	0.959023	0.436171	cytoplasm	K12879	THOC2; THO complex subunit 2	mmu03013 Nucleocytoplasmic transport; mmu03040 Spliceosome	GO:0000003 reproduction; GO:0000902 cell morphogenesis; GO:0001701 in utero embryonic development; GO:0001824 blastocyst development; GO:0003006 developmental process involved in reproduction; GO:0006139 nucleobase-containing compound metabolic process; GO:0006396 RNA processing; GO:0006397 mRNA processing; GO:0006403 RNA localization; GO:0006405 RNA export from nucleus; GO:0006406 mRNA export fr…	GO:0000346 transcription export complex; GO:0000347 THO complex; GO:0000445 THO complex part of transcription export complex; GO:0005622 intracellular anatomical structure; GO:0005634 nucleus; GO:0005654 nucleoplasm; GO:0031974 membrane-enclosed lumen; GO:0031981 nuclear lumen; GO:0032991 protein-containing complex; GO:0043226 organelle; GO:0043227 membrane-bounded organelle; GO:0043229 intracell…	GO:0003676 nucleic acid binding; GO:0003723 RNA binding; GO:0003729 mRNA binding; GO:0005488 binding; GO:0097159 organic cyclic compound binding; GO:1901363 heterocyclic compound binding;			K	KOG1874	KEKE-like motif-containing transcription regulator (Rlr1)/suppressor of sin4				R-MMU-159236 Transport of Mature mRNA derived from an Intron-Containing Transcript;R-MMU-72187 mRNA 3'-end processing;R-MMU-72202 Transport of Mature Transcript to Cytoplasm;R-MMU-72203 Processing of Capped Intron-Containing Pre-mRNA;R-MMU-73856 RNA Polymerase II Transcription Termination;R-MMU-73857 RNA Polymerase II Transcription;R-MMU-74160 Gene expression (Transcription);R-MMU-8953854 Metabol…	https://reactome.org/PathwayBrowser/#/R-MMU-159236;https://reactome.org/PathwayBrowser/#/R-MMU-72187;https://reactome.org/PathwayBrowser/#/R-MMU-72202;https://reactome.org/PathwayBrowser/#/R-MMU-72203;https://reactome.org/PathwayBrowser/#/R-MMU-73856;https://reactome.org/PathwayBrowser/#/R-MMU-73857;https://reactome.org/PathwayBrowser/#/R-MMU-74160;https://reactome.org/PathwayBrowser/#/R-MMU-8953…
B1AZP2	Disks large-associated protein 4 OS=Mus musculus OX=10090 GN=Dlgap4 PE=1 SV=1	Dlgap4	7.06	6	6	6	12295.4	14552.6	13472.7	13862.3	16411.3	13273.1	0.879631	1.04111	0.963857	0.99173	1.17409	0.949578	1.08001	0.406535	nucleus					GO:0005886 plasma membrane; GO:0016020 membrane; GO:0030425 dendrite; GO:0036477 somatodendritic compartment; GO:0042995 cell projection; GO:0043005 neuron projection; GO:0043025 neuronal cell body; GO:0044297 cell body; GO:0045202 synapse; GO:0071944 cell periphery; GO:0097447 dendritic tree; GO:0120025 plasma membrane bounded cell projection;	GO:0005488 binding; GO:0005515 protein binding; GO:0019904 protein domain specific binding;			T	KOG3971	SAP-90/PSD-95 associated protein-related protein (Vulcan)				R-MMU-112316 Neuronal System;R-MMU-6794361 Neurexins and neuroligins;R-MMU-6794362 Protein-protein interactions at synapses	https://reactome.org/PathwayBrowser/#/R-MMU-112316;https://reactome.org/PathwayBrowser/#/R-MMU-6794361;https://reactome.org/PathwayBrowser/#/R-MMU-6794362
B2RQC6	CAD protein OS=Mus musculus OX=10090 GN=Cad PE=1 SV=1	Cad	23.01	49	49	47	173659	170197	173940	178845	179302	157154	1.00857	0.988467	1.01021	1.03869	1.04135	0.912716	0.995182	0.887445	cytoplasm	K11540	CAD; carbamoyl-phosphate synthase / aspartate carbamoyltransferase / dihydroorotase [EC:6.3.5.5 2.1.3.2 3.5.2.3]	mmu00240 Pyrimidine metabolism; mmu00250 Alanine, aspartate and glutamate metabolism; mmu01100 Metabolic pathways; mmu01240 Biosynthesis of cofactors	GO:0000050 urea cycle; GO:0000052 citrulline metabolic process; GO:0002119 nematode larval development; GO:0002164 larval development; GO:0006082 organic acid metabolic process; GO:0006139 nucleobase-containing compound metabolic process; GO:0006206 pyrimidine nucleobase metabolic process; GO:0006207 'de novo' pyrimidine nucleobase biosynthetic process; GO:0006213 pyrimidine nucleoside metabolic …	GO:0005622 intracellular anatomical structure; GO:0005634 nucleus; GO:0005654 nucleoplasm; GO:0005737 cytoplasm; GO:0005739 mitochondrion; GO:0005829 cytosol; GO:0016363 nuclear matrix; GO:0030424 axon; GO:0031974 membrane-enclosed lumen; GO:0031981 nuclear lumen; GO:0032991 protein-containing complex; GO:0034399 nuclear periphery; GO:0036477 somatodendritic compartment; GO:0042995 cell projectio…	GO:0000166 nucleotide binding; GO:0001882 nucleoside binding; GO:0001884 pyrimidine nucleoside binding; GO:0002134 UTP binding; GO:0003824 catalytic activity; GO:0004070 aspartate carbamoyltransferase activity; GO:0004087 carbamoyl-phosphate synthase (ammonia) activity; GO:0004088 carbamoyl-phosphate synthase (glutamine-hydrolyzing) activity; GO:0004151 dihydroorotase activity; GO:0004672 protein…	PF00988; PF00117; PF02786; PF02787; PF02142; PF01979; PF02729; PF00185	PF00988 Carbamoyl-phosphate synthase small chain, CPSase domain; PF00117 Glutamine amidotransferase class-I; PF02786 Carbamoyl-phosphate synthase L chain, ATP binding domain; PF02787 Carbamoyl-phosphate synthetase large chain, oligomerisation domain; PF02142 MGS-like domain; PF01979 Amidohydrolase family; PF02729 Aspartate/ornithine carbamoyltransferase, carbamoyl-P binding domain; PF00185 Aspart…	R	KOG0370	Multifunctional pyrimidine synthesis protein CAD (includes carbamoyl-phophate synthetase, aspartate transcarbamylase, and glutamine amidotransferase)	WP662 Amino acid metabolism;WP1763 Mechanisms associated with pluripotency	http://www.wikipathways.org/instance/WP662_r122074;http://www.wikipathways.org/instance/WP1763_r120787		R-MMU-1430728 Metabolism;R-MMU-15869 Metabolism of nucleotides;R-MMU-500753 Pyrimidine biosynthesis;R-MMU-8956320 Nucleotide biosynthesis	https://reactome.org/PathwayBrowser/#/R-MMU-1430728;https://reactome.org/PathwayBrowser/#/R-MMU-15869;https://reactome.org/PathwayBrowser/#/R-MMU-500753;https://reactome.org/PathwayBrowser/#/R-MMU-8956320	MYC TARGETS V1	https://www.gsea-msigdb.org/gsea/msigdb/mouse/geneset/HALLMARK_MYC_TARGETS_V1
B2RR83	3'-5' RNA helicase YTHDC2 OS=Mus musculus OX=10090 GN=Ythdc2 PE=1 SV=1	Ythdc2	8.79	11	11	11	3259.07	2887.85	3317.32	2980.49	3453.36	2913.69	1.03948	0.921077	1.05806	0.950625	1.10145	0.929319	0.987669	0.854897	cytoplasm	K20099			GO:0000003 reproduction; GO:0000280 nuclear division; GO:0003006 developmental process involved in reproduction; GO:0006139 nucleobase-containing compound metabolic process; GO:0006396 RNA processing; GO:0006417 regulation of translation; GO:0006725 cellular aromatic compound metabolic process; GO:0006807 nitrogen compound metabolic process; GO:0006996 organelle organization; GO:0007049 cell cycl…	GO:0005622 intracellular anatomical structure; GO:0005634 nucleus; GO:0005730 nucleolus; GO:0005737 cytoplasm; GO:0005783 endoplasmic reticulum; GO:0012505 endomembrane system; GO:0031974 membrane-enclosed lumen; GO:0031981 nuclear lumen; GO:0032991 protein-containing complex; GO:0035770 ribonucleoprotein granule; GO:0043226 organelle; GO:0043227 membrane-bounded organelle; GO:0043228 non-membran…	GO:0000900 mRNA regulatory element binding translation repressor activity; GO:0003676 nucleic acid binding; GO:0003723 RNA binding; GO:0003724 RNA helicase activity; GO:0003824 catalytic activity; GO:0004386 helicase activity; GO:0005488 binding; GO:0005515 protein binding; GO:0008186 ATP-dependent activity, acting on RNA; GO:0016462 pyrophosphatase activity; GO:0016787 hydrolase activity; GO:001…	PF01424; PF00270; PF00271; PF04408; PF07717; PF04146	PF01424 R3H domain; PF00270 DEAD/DEAH box helicase; PF00271 Helicase conserved C-terminal domain; PF04408 Helicase associated domain (HA2); PF07717 Oligonucleotide/oligosaccharide-binding (OB)-fold; PF04146 YT521-B-like domain	TA	KOG1902	Putative signal transduction protein involved in RNA splicing
B2RRD7	Peregrin OS=Mus musculus OX=10090 GN=Brpf1 PE=1 SV=1	Brpf1	5.28	7	7	7	3160.77	3579.02	3683.23	3726.56	4008.71	4243.71	0.846559	0.95858	0.986491	0.998097	1.07367	1.13661	1.14928	0.080625	nucleus	K11348			GO:0000902 cell morphogenesis; GO:0001568 blood vessel development; GO:0001570 vasculogenesis; GO:0001838 embryonic epithelial tube formation; GO:0001841 neural tube formation; GO:0001944 vasculature development; GO:0002009 morphogenesis of an epithelium; GO:0006325 chromatin organization; GO:0006355 regulation of DNA-templated transcription; GO:0006473 protein acetylation; GO:0006475 internal pr…	GO:0000123 histone acetyltransferase complex; GO:0005622 intracellular anatomical structure; GO:0005634 nucleus; GO:0005654 nucleoplasm; GO:0005737 cytoplasm; GO:0005829 cytosol; GO:0005886 plasma membrane; GO:0016020 membrane; GO:0031248 protein acetyltransferase complex; GO:0031974 membrane-enclosed lumen; GO:0031981 nuclear lumen; GO:0032991 protein-containing complex; GO:0043226 organelle; GO…		PF13832; PF00439; PF00855	PF13832 PHD-zinc-finger like domain; PF00439 Bromodomain; PF00855 PWWP domain	R	KOG0955	PHD finger protein BR140/LIN-49				R-MMU-212436 Generic Transcription Pathway;R-MMU-3214847 HATs acetylate histones;R-MMU-3247509 Chromatin modifying enzymes;R-MMU-3700989 Transcriptional Regulation by TP53;R-MMU-4839726 Chromatin organization;R-MMU-5633007 Regulation of TP53 Activity;R-MMU-6804758 Regulation of TP53 Activity through Acetylation;R-MMU-73857 RNA Polymerase II Transcription;R-MMU-74160 Gene expression (Transcription)	https://reactome.org/PathwayBrowser/#/R-MMU-212436;https://reactome.org/PathwayBrowser/#/R-MMU-3214847;https://reactome.org/PathwayBrowser/#/R-MMU-3247509;https://reactome.org/PathwayBrowser/#/R-MMU-3700989;https://reactome.org/PathwayBrowser/#/R-MMU-4839726;https://reactome.org/PathwayBrowser/#/R-MMU-5633007;https://reactome.org/PathwayBrowser/#/R-MMU-6804758;https://reactome.org/PathwayBrowser/…
B2RRE7	OTU domain-containing protein 4 OS=Mus musculus OX=10090 GN=Otud4 PE=1 SV=1	Otud4	16.08	17	17	17	18196.9	17542.5	17166.3	17213.4	16468	19100.5	1.03306	0.995907	0.97455	0.977223	0.934906	1.08436	0.99766	0.936421	nucleus	K13718			GO:0000003 reproduction; GO:0001959 regulation of cytokine-mediated signaling pathway; GO:0001960 negative regulation of cytokine-mediated signaling pathway; GO:0002682 regulation of immune system process; GO:0002683 negative regulation of immune system process; GO:0003006 developmental process involved in reproduction; GO:0006275 regulation of DNA replication; GO:0006508 proteolysis; GO:0006807 …	GO:0005622 intracellular anatomical structure; GO:0005737 cytoplasm;	GO:0003824 catalytic activity; GO:0004843 cysteine-type deubiquitinase activity; GO:0005198 structural molecule activity; GO:0005488 binding; GO:0005515 protein binding; GO:0008233 peptidase activity; GO:0008234 cysteine-type peptidase activity; GO:0016787 hydrolase activity; GO:0019783 ubiquitin-like protein peptidase activity; GO:0061578 K63-linked deubiquitinase activity; GO:0101005 deubiquiti…			TO	KOG2605	OTU (ovarian tumor)-like cysteine protease
B2RS91	RNA polymerase I-specific transcription initiation factor RRN3 OS=Mus musculus OX=10090 GN=Rrn3 PE=1 SV=1	Rrn3	8.23	5	5	5	5323.08	5673.76	6536.86	6026.9	5329.98	9775.77	0.826002	0.880418	1.01435	0.935216	0.827073	1.51694	1.20526	0.471607	mitochondria	K15216			GO:0001188 RNA polymerase I preinitiation complex assembly; GO:0001701 in utero embryonic development; GO:0006139 nucleobase-containing compound metabolic process; GO:0006351 DNA-templated transcription; GO:0006352 DNA-templated transcription initiation; GO:0006355 regulation of DNA-templated transcription; GO:0006356 regulation of transcription by RNA polymerase I; GO:0006360 transcription by RN…	GO:0005622 intracellular anatomical structure; GO:0005634 nucleus; GO:0005654 nucleoplasm; GO:0005730 nucleolus; GO:0031974 membrane-enclosed lumen; GO:0031981 nuclear lumen; GO:0043226 organelle; GO:0043227 membrane-bounded organelle; GO:0043228 non-membrane-bounded organelle; GO:0043229 intracellular organelle; GO:0043231 intracellular membrane-bounded organelle; GO:0043232 intracellular non-me…	GO:0000976 transcription cis-regulatory region binding; GO:0001042 RNA polymerase I core binding; GO:0001046 core promoter sequence-specific DNA binding; GO:0001067 transcription regulatory region nucleic acid binding; GO:0001163 RNA polymerase I transcription regulatory region sequence-specific DNA binding; GO:0001164 RNA polymerase I core promoter sequence-specific DNA binding; GO:0001181 RNA p…			K	KOG2434	RNA polymerase I transcription factor				R-MMU-73762 RNA Polymerase I Transcription Initiation;R-MMU-73772 RNA Polymerase I Promoter Escape;R-MMU-73854 RNA Polymerase I Promoter Clearance;R-MMU-73864 RNA Polymerase I Transcription;R-MMU-74160 Gene expression (Transcription)	https://reactome.org/PathwayBrowser/#/R-MMU-73762;https://reactome.org/PathwayBrowser/#/R-MMU-73772;https://reactome.org/PathwayBrowser/#/R-MMU-73854;https://reactome.org/PathwayBrowser/#/R-MMU-73864;https://reactome.org/PathwayBrowser/#/R-MMU-74160
B2RUP2	Protein unc-13 homolog D OS=Mus musculus OX=10090 GN=Unc13d PE=1 SV=2	Unc13d	1.2	1	1	1	735.913	1613.35	2062.4				0.500432	1.0971	1.40246						nucleus	K19728			GO:0001775 cell activation; GO:0001906 cell killing; GO:0001909 leukocyte mediated cytotoxicity; GO:0001956 positive regulation of neurotransmitter secretion; GO:0002228 natural killer cell mediated immunity; GO:0002250 adaptive immune response; GO:0002252 immune effector process; GO:0002263 cell activation involved in immune response; GO:0002274 myeloid leukocyte activation; GO:0002275 myeloid c…	GO:0000139 Golgi membrane; GO:0000323 lytic vacuole; GO:0005576 extracellular region; GO:0005622 intracellular anatomical structure; GO:0005737 cytoplasm; GO:0005764 lysosome; GO:0005766 primary lysosome; GO:0005768 endosome; GO:0005770 late endosome; GO:0005773 vacuole; GO:0005775 vacuolar lumen; GO:0005783 endoplasmic reticulum; GO:0005794 Golgi apparatus; GO:0005802 trans-Golgi network; GO:000…	GO:0000149 SNARE binding; GO:0005488 binding; GO:0005509 calcium ion binding; GO:0005515 protein binding; GO:0005543 phospholipid binding; GO:0008289 lipid binding; GO:0019899 enzyme binding; GO:0019905 syntaxin binding; GO:0031267 small GTPase binding; GO:0043167 ion binding; GO:0043168 anion binding; GO:0043169 cation binding; GO:0046872 metal ion binding; GO:0051020 GTPase binding;	PF00168; PF06292	PF00168 C2 domain; PF06292 MUN domain	UT	KOG1328	Synaptic vesicle protein BAIAP3, involved in vesicle priming/regulation				R-MMU-168249 Innate Immune System;R-MMU-168256 Immune System;R-MMU-6798695 Neutrophil degranulation	https://reactome.org/PathwayBrowser/#/R-MMU-168249;https://reactome.org/PathwayBrowser/#/R-MMU-168256;https://reactome.org/PathwayBrowser/#/R-MMU-6798695
B2RUR8	OTU domain-containing protein 7B OS=Mus musculus OX=10090 GN=Otud7b PE=1 SV=1	Otud7b	7.98	6	6	6	4579.59	5031.47	4331.1	5464.37	7574.67	6436.02	0.822257	0.903391	0.777641	0.981118	1.36002	1.15558	1.39685	0.0345398	nucleus	K11860			GO:0000122 negative regulation of transcription by RNA polymerase II; GO:0001817 regulation of cytokine production; GO:0001818 negative regulation of cytokine production; GO:0002251 organ or tissue specific immune response; GO:0002376 immune system process; GO:0002385 mucosal immune response; GO:0002682 regulation of immune system process; GO:0006355 regulation of DNA-templated transcription; GO:…	GO:0005622 intracellular anatomical structure; GO:0005634 nucleus; GO:0005737 cytoplasm; GO:0005829 cytosol; GO:0043226 organelle; GO:0043227 membrane-bounded organelle; GO:0043229 intracellular organelle; GO:0043231 intracellular membrane-bounded organelle;	GO:0003824 catalytic activity; GO:0004843 cysteine-type deubiquitinase activity; GO:0005488 binding; GO:0005515 protein binding; GO:0008233 peptidase activity; GO:0008234 cysteine-type peptidase activity; GO:0016787 hydrolase activity; GO:0019783 ubiquitin-like protein peptidase activity; GO:0031593 polyubiquitin modification-dependent protein binding; GO:0070530 K63-linked polyubiquitin modifica…			T	KOG4345	NF-kappa B regulator AP20/Cezanne				R-MMU-162582 Signal Transduction;R-MMU-392499 Metabolism of proteins;R-MMU-5357786 TNFR1-induced proapoptotic signaling;R-MMU-5357905 Regulation of TNFR1 signaling;R-MMU-5357956 TNFR1-induced NF-kappa-B signaling pathway;R-MMU-5688426 Deubiquitination;R-MMU-5689896 Ovarian tumor domain proteases;R-MMU-597592 Post-translational protein modification;R-MMU-73887 Death Receptor Signaling;R-MMU-75893 …	https://reactome.org/PathwayBrowser/#/R-MMU-162582;https://reactome.org/PathwayBrowser/#/R-MMU-392499;https://reactome.org/PathwayBrowser/#/R-MMU-5357786;https://reactome.org/PathwayBrowser/#/R-MMU-5357905;https://reactome.org/PathwayBrowser/#/R-MMU-5357956;https://reactome.org/PathwayBrowser/#/R-MMU-5688426;https://reactome.org/PathwayBrowser/#/R-MMU-5689896;https://reactome.org/PathwayBrowser/#…
B2RWS6	Histone acetyltransferase p300 OS=Mus musculus OX=10090 GN=Ep300 PE=1 SV=2	Ep300	8.29	19	19	19	6919.28	7116.42	6368.64	5997.9	6857.76	14480.6	0.86961	0.894386	0.800406	0.753811	0.861878	1.81991	1.33973	0.482075	nucleus	K04498	EP300; E1A/CREB-binding protein [EC:2.3.1.48]	mmu04630 JAK-STAT signaling pathway; mmu05165 Human papillomavirus infection; mmu03250 Viral life cycle - HIV-1; mmu04922 Glucagon signaling pathway; mmu04110 Cell cycle; mmu05161 Hepatitis B; mmu05166 Human T-cell leukemia virus 1 infection; mmu05167 Kaposi sarcoma-associated herpesvirus infection; mmu04919 Thyroid hormone signaling pathway; mmu04916 Melanogenesis; mmu04520 Adherens junction; mm…	GO:0000003 reproduction; GO:0000075 cell cycle checkpoint signaling; GO:0000076 DNA replication checkpoint signaling; GO:0000077 DNA damage checkpoint signaling; GO:0000122 negative regulation of transcription by RNA polymerase II; GO:0000278 mitotic cell cycle; GO:0000902 cell morphogenesis; GO:0001501 skeletal system development; GO:0001558 regulation of cell growth; GO:0001654 eye development;…	GO:0000123 histone acetyltransferase complex; GO:0000228 nuclear chromosome; GO:0000775 chromosome, centromeric region; GO:0000776 kinetochore; GO:0000779 condensed chromosome, centromeric region; GO:0000785 chromatin; GO:0000793 condensed chromosome; GO:0000940 outer kinetochore; GO:0005622 intracellular anatomical structure; GO:0005634 nucleus; GO:0005654 nucleoplasm; GO:0005667 transcription r…	GO:0000976 transcription cis-regulatory region binding; GO:0000977 RNA polymerase II transcription regulatory region sequence-specific DNA binding; GO:0000978 RNA polymerase II cis-regulatory region sequence-specific DNA binding; GO:0000981 DNA-binding transcription factor activity, RNA polymerase II-specific; GO:0000987 cis-regulatory region sequence-specific DNA binding; GO:0001067 transcriptio…	PF02172; PF00439; PF06001; PF08214; PF00569; PF09030	PF02172 KIX domain; PF00439 Bromodomain; PF06001 CREB-binding protein/p300, atypical RING domain; PF08214 Histone acetylation protein; PF00569 Zinc finger, ZZ type; PF09030 Creb binding	K	KOG1778	CREB binding protein/P300 and related TAZ Zn-finger proteins	WP387 IL-6 signaling pathway;WP723 Wnt signaling pathway and pluripotency;WP1266 SIDS susceptibility pathways;WP113 TGF-beta signaling pathway;WP265 Delta-Notch signaling pathway;WP1244 Estrogen signaling;WP407 Kit receptor signaling pathway;WP539 Wnt signaling pathway;WP1763 Mechanisms associated with pluripotency	http://www.wikipathways.org/instance/WP387_r117906;http://www.wikipathways.org/instance/WP723_r117953;http://www.wikipathways.org/instance/WP1266_r117943;http://www.wikipathways.org/instance/WP113_r116497;http://www.wikipathways.org/instance/WP265_r117870;http://www.wikipathways.org/instance/WP1244_r114031;http://www.wikipathways.org/instance/WP407_r117910;http://www.wikipathways.org/instance/WP5…	Transcription factor	R-MMU-1234158 Regulation of gene expression by Hypoxia-inducible Factor;R-MMU-1234174 Cellular response to hypoxia;R-MMU-157118 Signaling by NOTCH;R-MMU-162582 Signal Transduction;R-MMU-168249 Innate Immune System;R-MMU-168256 Immune System;R-MMU-168928 DDX58/IFIH1-mediated induction of interferon-alpha/beta;R-MMU-1834949 Cytosolic sensors of pathogen-associated DNA ;R-MMU-195721 Signaling by WNT…
B2RX14	Terminal uridylyltransferase 4 OS=Mus musculus OX=10090 GN=Tut4 PE=1 SV=2	Tut4	10.89	17	17	17	6093.05	5893.17	5756.83	5630.48	7011.76	4703.32	1.04189	1.00771	0.984393	0.962788	1.19898	0.804247	0.977597	0.774442	nucleus	K13291			GO:0000288 nuclear-transcribed mRNA catabolic process, deadenylation-dependent decay; GO:0000289 nuclear-transcribed mRNA poly(A) tail shortening; GO:0000956 nuclear-transcribed mRNA catabolic process; GO:0001816 cytokine production; GO:0001817 regulation of cytokine production; GO:0001819 positive regulation of cytokine production; GO:0002831 regulation of response to biotic stimulus; GO:0006139…	GO:0005622 intracellular anatomical structure; GO:0005634 nucleus; GO:0005654 nucleoplasm; GO:0005730 nucleolus; GO:0005737 cytoplasm; GO:0005829 cytosol; GO:0031974 membrane-enclosed lumen; GO:0031981 nuclear lumen; GO:0043226 organelle; GO:0043227 membrane-bounded organelle; GO:0043228 non-membrane-bounded organelle; GO:0043229 intracellular organelle; GO:0043231 intracellular membrane-bounded …	GO:0003824 catalytic activity; GO:0016740 transferase activity; GO:0016772 transferase activity, transferring phosphorus-containing groups; GO:0016779 nucleotidyltransferase activity; GO:0050265 RNA uridylyltransferase activity; GO:0070569 uridylyltransferase activity; GO:0140098 catalytic activity, acting on RNA;	PF19088; PF00098	PF19088 TUTase nucleotidyltransferase domain; PF00098 Zinc knuckle	D	KOG2277	S-M checkpoint control protein CID1 and related nucleotidyltransferases
B2RX88	Centrosome and spindle pole associated protein 1 OS=Mus musculus OX=10090 GN=Cspp1 PE=1 SV=2	Cspp1	1.83	2	2	2	1407.78	911.328	544.762		1014.24		1.45203	0.939971	0.561884		1.04612		1.06245		nucleus	K16771			GO:0010564 regulation of cell cycle process; GO:0032465 regulation of cytokinesis; GO:0032467 positive regulation of cytokinesis; GO:0045787 positive regulation of cell cycle; GO:0048518 positive regulation of biological process; GO:0048522 positive regulation of cellular process; GO:0050789 regulation of biological process; GO:0050794 regulation of cellular process; GO:0051302 regulation of cell…	GO:0000922 spindle pole; GO:0005622 intracellular anatomical structure; GO:0005813 centrosome; GO:0005815 microtubule organizing center; GO:0005819 spindle; GO:0005856 cytoskeleton; GO:0015630 microtubule cytoskeleton; GO:0043226 organelle; GO:0043228 non-membrane-bounded organelle; GO:0043229 intracellular organelle; GO:0043232 intracellular non-membrane-bounded organelle;
B2RXS4	Plexin-B2 OS=Mus musculus OX=10090 GN=Plxnb2 PE=1 SV=1	Plxnb2	7.49	13	13	13	4829.81	4833.19	4441.31	4621.17	4691.18	6288.76	0.975541	0.976224	0.897071	0.933399	0.94754	1.27022	1.10612	0.430278	plasma membrane	K06821	PLXNB; plexin B	mmu04360 Axon guidance	GO:0001838 embryonic epithelial tube formation; GO:0001841 neural tube formation; GO:0001843 neural tube closure; GO:0001932 regulation of protein phosphorylation; GO:0002009 morphogenesis of an epithelium; GO:0007154 cell communication; GO:0007155 cell adhesion; GO:0007156 homophilic cell adhesion via plasma membrane adhesion molecules; GO:0007162 negative regulation of cell adhesion; GO:0007165…	GO:0005886 plasma membrane; GO:0016020 membrane; GO:0071944 cell periphery;	GO:0004888 transmembrane signaling receptor activity; GO:0017154 semaphorin receptor activity; GO:0038023 signaling receptor activity; GO:0060089 molecular transducer activity;	PF17960; PF01833	PF17960 TIG domain; PF01833 IPT/TIG domain	T	KOG3610	Plexins (functional semaphorin receptors)						MYOGENESIS;P53 PATHWAY	https://www.gsea-msigdb.org/gsea/msigdb/mouse/geneset/HALLMARK_MYOGENESIS;https://www.gsea-msigdb.org/gsea/msigdb/mouse/geneset/HALLMARK_P53_PATHWAY
B2RXV4	Heme transporter FLVCR1 OS=Mus musculus OX=10090 GN=Flvcr1 PE=2 SV=1	Flvcr1	5.54	3	3	3	4341.63	4175.24	3750.15	5218.94	3657.58		1.0267	0.987356	0.886831	1.23417	0.86494		1.08541	0.767695	plasma membrane	K08220			GO:0001501 skeletal system development; GO:0001568 blood vessel development; GO:0001701 in utero embryonic development; GO:0001944 vasculature development; GO:0002262 myeloid cell homeostasis; GO:0002376 immune system process; GO:0002520 immune system development; GO:0006810 transport; GO:0006839 mitochondrial transport; GO:0006873 intracellular monoatomic ion homeostasis; GO:0006879 intracellula…	GO:0005622 intracellular anatomical structure; GO:0005737 cytoplasm; GO:0005739 mitochondrion; GO:0005886 plasma membrane; GO:0016020 membrane; GO:0043226 organelle; GO:0043227 membrane-bounded organelle; GO:0043229 intracellular organelle; GO:0043231 intracellular membrane-bounded organelle; GO:0071944 cell periphery;	GO:0005215 transporter activity; GO:0005488 binding; GO:0015232 heme transmembrane transporter activity; GO:0020037 heme binding; GO:0022857 transmembrane transporter activity; GO:0046906 tetrapyrrole binding; GO:0097159 organic cyclic compound binding; GO:1901363 heterocyclic compound binding;			R	KOG2563	Permease of the major facilitator superfamily				R-MMU-1430728 Metabolism;R-MMU-189445 Metabolism of porphyrins;R-MMU-189451 Heme biosynthesis;R-MMU-382551 Transport of small molecules;R-MMU-917937 Iron uptake and transport	https://reactome.org/PathwayBrowser/#/R-MMU-1430728;https://reactome.org/PathwayBrowser/#/R-MMU-189445;https://reactome.org/PathwayBrowser/#/R-MMU-189451;https://reactome.org/PathwayBrowser/#/R-MMU-382551;https://reactome.org/PathwayBrowser/#/R-MMU-917937
B2RY04	Dedicator of cytokinesis protein 5 OS=Mus musculus OX=10090 GN=Dock5 PE=1 SV=2	Dock5	8.67	15	15	15	3315.44	4289.78	3710.03	3943.8	4491.83	5224.6	0.796487	1.03056	0.891281	0.947441	1.0791	1.25514	1.20724	0.164695	nucleus	K17707			GO:0000003 reproduction; GO:0000132 establishment of mitotic spindle orientation; GO:0000226 microtubule cytoskeleton organization; GO:0000278 mitotic cell cycle; GO:0000768 syncytium formation by plasma membrane fusion; GO:0000902 cell morphogenesis; GO:0001655 urogenital system development; GO:0001667 ameboidal-type cell migration; GO:0001700 embryonic development via the syncytial blastoderm; …	GO:0001726 ruffle; GO:0005622 intracellular anatomical structure; GO:0005634 nucleus; GO:0005654 nucleoplasm; GO:0005730 nucleolus; GO:0005737 cytoplasm; GO:0005794 Golgi apparatus; GO:0005829 cytosol; GO:0005886 plasma membrane; GO:0012505 endomembrane system; GO:0016020 membrane; GO:0016604 nuclear body; GO:0016607 nuclear speck; GO:0019897 extrinsic component of plasma membrane; GO:0019898 ext…	GO:0005085 guanyl-nucleotide exchange factor activity; GO:0005096 GTPase activator activity; GO:0005102 signaling receptor binding; GO:0005488 binding; GO:0005515 protein binding; GO:0008047 enzyme activator activity; GO:0017124 SH3 domain binding; GO:0019899 enzyme binding; GO:0019900 kinase binding; GO:0019901 protein kinase binding; GO:0019904 protein domain specific binding; GO:0030165 PDZ do…	PF00018; PF14429	PF00018 SH3 domain; PF14429 C2 domain in Dock180 and Zizimin proteins	T	KOG1998	Signaling protein DOCK180				R-MMU-109582 Hemostasis;R-MMU-162582 Signal Transduction;R-MMU-194315 Signaling by Rho GTPases;R-MMU-9012999 RHO GTPase cycle;R-MMU-9013149 RAC1 GTPase cycle;R-MMU-9013408 RHOG GTPase cycle;R-MMU-9716542 Signaling by Rho GTPases, Miro GTPases and RHOBTB3;R-MMU-983231 Factors involved in megakaryocyte development and platelet production	https://reactome.org/PathwayBrowser/#/R-MMU-109582;https://reactome.org/PathwayBrowser/#/R-MMU-162582;https://reactome.org/PathwayBrowser/#/R-MMU-194315;https://reactome.org/PathwayBrowser/#/R-MMU-9012999;https://reactome.org/PathwayBrowser/#/R-MMU-9013149;https://reactome.org/PathwayBrowser/#/R-MMU-9013408;https://reactome.org/PathwayBrowser/#/R-MMU-9716542;https://reactome.org/PathwayBrowser/#/…
B7ZNG0	Kinesin-like protein KIF7 OS=Mus musculus OX=10090 GN=Kif7 PE=1 SV=1	Kif7	13.5	16	16	16	3984.82	4331.2	4060.76	4145.22	3809.11	3704.96	0.99471	1.08118	1.01367	1.03475	0.950848	0.92485	0.942029	0.22629	nucleus	K18806	KIF7; kinesin family member 7	mmu05217 Basal cell carcinoma; mmu04340 Hedgehog signaling pathway; mmu04814 Motor proteins; mmu05200 Pathways in cancer	GO:0001568 blood vessel development; GO:0001944 vasculature development; GO:0003205 cardiac chamber development; GO:0003279 cardiac septum development; GO:0007017 microtubule-based process; GO:0007018 microtubule-based movement; GO:0007275 multicellular organism development; GO:0007368 determination of left/right symmetry; GO:0007389 pattern specification process; GO:0007399 nervous system develo…	GO:0005622 intracellular anatomical structure; GO:0005737 cytoplasm; GO:0005815 microtubule organizing center; GO:0005856 cytoskeleton; GO:0005871 kinesin complex; GO:0005875 microtubule associated complex; GO:0005929 cilium; GO:0015630 microtubule cytoskeleton; GO:0032991 protein-containing complex; GO:0035301 Hedgehog signaling complex; GO:0036064 ciliary basal body; GO:0042995 cell projection;…	GO:0003774 cytoskeletal motor activity; GO:0003777 microtubule motor activity; GO:0003824 catalytic activity; GO:0005488 binding; GO:0005515 protein binding; GO:0008574 plus-end-directed microtubule motor activity; GO:0016462 pyrophosphatase activity; GO:0016787 hydrolase activity; GO:0016817 hydrolase activity, acting on acid anhydrides; GO:0016818 hydrolase activity, acting on acid anhydrides, …	PF00225	PF00225 Kinesin motor domain	Z	KOG0244	Kinesin-like protein				R-MMU-162582 Signal Transduction;R-MMU-5358351 Signaling by Hedgehog;R-MMU-5610787 Hedgehog 'off' state;R-MMU-5632684 Hedgehog 'on' state	https://reactome.org/PathwayBrowser/#/R-MMU-162582;https://reactome.org/PathwayBrowser/#/R-MMU-5358351;https://reactome.org/PathwayBrowser/#/R-MMU-5610787;https://reactome.org/PathwayBrowser/#/R-MMU-5632684
B8ZXI1	Queuine tRNA-ribosyltransferase accessory subunit 2 OS=Mus musculus OX=10090 GN=Qtrt2 PE=1 SV=2	Qtrt2	14.46	5	5	5	8402.15	6036.99	7793.95	6917.39	7905.14	4149.73	1.22346	0.879059	1.13489	1.00726	1.15108	0.604251	0.853334	0.448402	cytoplasm	K15407			GO:0006139 nucleobase-containing compound metabolic process; GO:0006396 RNA processing; GO:0006399 tRNA metabolic process; GO:0006400 tRNA modification; GO:0006725 cellular aromatic compound metabolic process; GO:0006807 nitrogen compound metabolic process; GO:0008033 tRNA processing; GO:0008152 metabolic process; GO:0008616 queuosine biosynthetic process; GO:0009058 biosynthetic process; GO:0009…	GO:0005622 intracellular anatomical structure; GO:0005737 cytoplasm; GO:0005739 mitochondrion; GO:0005740 mitochondrial envelope; GO:0005741 mitochondrial outer membrane; GO:0016020 membrane; GO:0019867 outer membrane; GO:0031090 organelle membrane; GO:0031966 mitochondrial membrane; GO:0031967 organelle envelope; GO:0031968 organelle outer membrane; GO:0031975 envelope; GO:0032991 protein-contai…	GO:0005488 binding; GO:0005515 protein binding; GO:0008270 zinc ion binding; GO:0042802 identical protein binding; GO:0042803 protein homodimerization activity; GO:0043167 ion binding; GO:0043169 cation binding; GO:0046872 metal ion binding; GO:0046914 transition metal ion binding; GO:0046982 protein heterodimerization activity; GO:0046983 protein dimerization activity;			A	KOG3909	Queuine-tRNA ribosyltransferase
B9EJ57	Transcription termination factor 1b, mitochondrial OS=Mus musculus OX=10090 GN=Mterf1b PE=2 SV=1	Mterf1b	3.43	1	1	1	366.786	779.927	643.534	888.81	1213.72		0.471111	1.00176	0.826574	1.14161	1.55894		1.76165	0.151439	mitochondria	K15031			GO:0000959 mitochondrial RNA metabolic process; GO:0006139 nucleobase-containing compound metabolic process; GO:0006351 DNA-templated transcription; GO:0006352 DNA-templated transcription initiation; GO:0006353 DNA-templated transcription termination; GO:0006390 mitochondrial transcription; GO:0006391 transcription initiation at mitochondrial promoter; GO:0006393 termination of mitochondrial tran…	GO:0005622 intracellular anatomical structure; GO:0005737 cytoplasm; GO:0005739 mitochondrion; GO:0005759 mitochondrial matrix; GO:0005829 cytosol; GO:0009295 nucleoid; GO:0031974 membrane-enclosed lumen; GO:0042645 mitochondrial nucleoid; GO:0043226 organelle; GO:0043227 membrane-bounded organelle; GO:0043228 non-membrane-bounded organelle; GO:0043229 intracellular organelle; GO:0043231 intracel…	GO:0003676 nucleic acid binding; GO:0003677 DNA binding; GO:0003690 double-stranded DNA binding; GO:0005488 binding; GO:0043565 sequence-specific DNA binding; GO:0097159 organic cyclic compound binding; GO:1901363 heterocyclic compound binding;			KR	KOG1267	Mitochondrial transcription termination factor, mTERF				R-MMU-163316 Mitochondrial transcription termination;R-MMU-74160 Gene expression (Transcription);R-MMU-75944 Transcription from mitochondrial promoters	https://reactome.org/PathwayBrowser/#/R-MMU-163316;https://reactome.org/PathwayBrowser/#/R-MMU-74160;https://reactome.org/PathwayBrowser/#/R-MMU-75944
B9EJ80	PDZ domain-containing protein 8 OS=Mus musculus OX=10090 GN=Pdzd8 PE=1 SV=1	Pdzd8	14.21	14	14	14	5438.83	4813.33	5037.78	5440.19	4446.52	6041.36	1.04533	0.925106	0.968245	1.04559	0.854607	1.16113	1.04174	0.741451	extracellular	K24060			GO:0006873 intracellular monoatomic ion homeostasis; GO:0006874 intracellular calcium ion homeostasis; GO:0006996 organelle organization; GO:0007010 cytoskeleton organization; GO:0009987 cellular process; GO:0016043 cellular component organization; GO:0019725 cellular homeostasis; GO:0022406 membrane docking; GO:0022603 regulation of anatomical structure morphogenesis; GO:0022604 regulation of ce…	GO:0005622 intracellular anatomical structure; GO:0005737 cytoplasm; GO:0005783 endoplasmic reticulum; GO:0005789 endoplasmic reticulum membrane; GO:0012505 endomembrane system; GO:0016020 membrane; GO:0031984 organelle subcompartment; GO:0042175 nuclear outer membrane-endoplasmic reticulum membrane network; GO:0043226 organelle; GO:0043227 membrane-bounded organelle; GO:0043229 intracellular org…		PF17820; PF00130	PF17820 PDZ domain; PF00130 Phorbol esters/diacylglycerol binding domain (C1 domain)	R	KOG3532	Predicted protein kinase
B9EJ86	Oxysterol-binding protein-related protein 8 OS=Mus musculus OX=10090 GN=Osbpl8 PE=1 SV=1	Osbpl8	8.55	9	9	9	14982.9	16298.2	16889.6	15717.4	14851	14755.9	0.961521	1.04593	1.08388	1.00866	0.953056	0.946953	0.94091	0.214836	cytoplasm	K22285			GO:0001932 regulation of protein phosphorylation; GO:0001934 positive regulation of protein phosphorylation; GO:0006575 cellular modified amino acid metabolic process; GO:0006629 lipid metabolic process; GO:0006644 phospholipid metabolic process; GO:0006650 glycerophospholipid metabolic process; GO:0006658 phosphatidylserine metabolic process; GO:0006793 phosphorus metabolic process; GO:0006796 p…	GO:0005622 intracellular anatomical structure; GO:0005634 nucleus; GO:0005635 nuclear envelope; GO:0005737 cytoplasm; GO:0005783 endoplasmic reticulum; GO:0005829 cytosol; GO:0005938 cell cortex; GO:0012505 endomembrane system; GO:0016020 membrane; GO:0031090 organelle membrane; GO:0031965 nuclear membrane; GO:0031967 organelle envelope; GO:0031975 envelope; GO:0031984 organelle subcompartment; G…	GO:0001786 phosphatidylserine binding; GO:0005215 transporter activity; GO:0005319 lipid transporter activity; GO:0005488 binding; GO:0005496 steroid binding; GO:0005543 phospholipid binding; GO:0005548 phospholipid transporter activity; GO:0008289 lipid binding; GO:0015485 cholesterol binding; GO:0032934 sterol binding; GO:0035091 phosphatidylinositol binding; GO:0036094 small molecule binding; …	PF00169	PF00169 PH domain	T	KOG2210	Oxysterol-binding protein				R-MMU-1430728 Metabolism;R-MMU-1482801 Acyl chain remodelling of PS;R-MMU-1483206 Glycerophospholipid biosynthesis;R-MMU-1483257 Phospholipid metabolism;R-MMU-556833 Metabolism of lipids	https://reactome.org/PathwayBrowser/#/R-MMU-1430728;https://reactome.org/PathwayBrowser/#/R-MMU-1482801;https://reactome.org/PathwayBrowser/#/R-MMU-1483206;https://reactome.org/PathwayBrowser/#/R-MMU-1483257;https://reactome.org/PathwayBrowser/#/R-MMU-556833
B9EKI3	TATA element modulatory factor OS=Mus musculus OX=10090 GN=Tmf1 PE=1 SV=2	Tmf1	4.49	4	4	4	1115.35	1609.65	1526.25	826.499	1384.89	610.956	0.946068	1.36535	1.2946	0.701057	1.1747	0.518228	0.663886	0.160855	nucleus	K20286			GO:0000003 reproduction; GO:0001675 acrosome assembly; GO:0001817 regulation of cytokine production; GO:0001819 positive regulation of cytokine production; GO:0003006 developmental process involved in reproduction; GO:0003008 system process; GO:0006139 nucleobase-containing compound metabolic process; GO:0006351 DNA-templated transcription; GO:0006355 regulation of DNA-templated transcription; GO…	GO:0000139 Golgi membrane; GO:0005622 intracellular anatomical structure; GO:0005634 nucleus; GO:0005737 cytoplasm; GO:0005783 endoplasmic reticulum; GO:0005794 Golgi apparatus; GO:0005829 cytosol; GO:0012505 endomembrane system; GO:0016020 membrane; GO:0031090 organelle membrane; GO:0031984 organelle subcompartment; GO:0043226 organelle; GO:0043227 membrane-bounded organelle; GO:0043229 intracel…	GO:0003712 transcription coregulator activity; GO:0005488 binding; GO:0005515 protein binding; GO:0019899 enzyme binding; GO:0031267 small GTPase binding; GO:0051020 GTPase binding; GO:0140110 transcription regulator activity;			K	KOG4673	Transcription factor TMF, TATA element modulatory factor				R-MMU-199991 Membrane Trafficking;R-MMU-5653656 Vesicle-mediated transport;R-MMU-6811440 Retrograde transport at the Trans-Golgi-Network;R-MMU-6811442 Intra-Golgi and retrograde Golgi-to-ER traffic	https://reactome.org/PathwayBrowser/#/R-MMU-199991;https://reactome.org/PathwayBrowser/#/R-MMU-5653656;https://reactome.org/PathwayBrowser/#/R-MMU-6811440;https://reactome.org/PathwayBrowser/#/R-MMU-6811442
D3YXK1	Sterile alpha motif domain-containing protein 1 OS=Mus musculus OX=10090 GN=Samd1 PE=1 SV=1	Samd1	12.33	5	5	5	3805.92	4522.33	4829	4774.84	4037.59	5601.98	0.828224	0.984126	1.05086	1.03908	0.878639	1.21907	1.09555	0.501259	nucleus	K26266						PF00536	PF00536 SAM domain (Sterile alpha motif)	B	KOG2747	Histone acetyltransferase (MYST family)
D3YXK2	Scaffold attachment factor B1 OS=Mus musculus OX=10090 GN=Safb PE=1 SV=2	Safb	19.32	17	12	12	30139.7	33615.8	33187.8	28309.2	29459.2	35764	0.949403	1.0589	1.04542	0.891742	0.927967	1.12657	0.964816	0.643631	nucleus	K25092			GO:0000003 reproduction; GO:0003006 developmental process involved in reproduction; GO:0006325 chromatin organization; GO:0006355 regulation of DNA-templated transcription; GO:0006357 regulation of transcription by RNA polymerase II; GO:0006996 organelle organization; GO:0007154 cell communication; GO:0007165 signal transduction; GO:0007275 multicellular organism development; GO:0007548 sex diffe…	GO:0005622 intracellular anatomical structure; GO:0005634 nucleus; GO:0005654 nucleoplasm; GO:0016363 nuclear matrix; GO:0016604 nuclear body; GO:0031974 membrane-enclosed lumen; GO:0031981 nuclear lumen; GO:0034399 nuclear periphery; GO:0043226 organelle; GO:0043227 membrane-bounded organelle; GO:0043229 intracellular organelle; GO:0043231 intracellular membrane-bounded organelle; GO:0043233 org…	GO:0000976 transcription cis-regulatory region binding; GO:0000977 RNA polymerase II transcription regulatory region sequence-specific DNA binding; GO:0000978 RNA polymerase II cis-regulatory region sequence-specific DNA binding; GO:0000987 cis-regulatory region sequence-specific DNA binding; GO:0001067 transcription regulatory region nucleic acid binding; GO:0003676 nucleic acid binding; GO:0003…	PF02037; PF00076	PF02037 SAP domain; PF00076 RNA recognition motif. (a.k.a. RRM, RBD, or RNP domain)	K	KOG4661	Hsp27-ERE-TATA-binding protein/Scaffold attachment factor (SAF-B)				R-MMU-2990846 SUMOylation;R-MMU-3108232 SUMO E3 ligases SUMOylate target proteins;R-MMU-3899300 SUMOylation of transcription cofactors;R-MMU-392499 Metabolism of proteins;R-MMU-597592 Post-translational protein modification	https://reactome.org/PathwayBrowser/#/R-MMU-2990846;https://reactome.org/PathwayBrowser/#/R-MMU-3108232;https://reactome.org/PathwayBrowser/#/R-MMU-3899300;https://reactome.org/PathwayBrowser/#/R-MMU-392499;https://reactome.org/PathwayBrowser/#/R-MMU-597592
D3Z7P3	Glutaminase kidney isoform, mitochondrial OS=Mus musculus OX=10090 GN=Gls PE=1 SV=1	Gls	16.77	10	10	10	106563	106372	101137	75142	73491.6	73375.2	1.19269	1.19055	1.13196	0.841015	0.822543	0.82124	0.706872	5.05925e-05	mitochondria	K01425	glsA; glutaminase [EC:3.5.1.2]	mmu05206 MicroRNAs in cancer; mmu05230 Central carbon metabolism in cancer; mmu00250 Alanine, aspartate and glutamate metabolism; mmu01100 Metabolic pathways; mmu00470 D-Amino acid metabolism; mmu04964 Proximal tubule bicarbonate reclamation; mmu04727 GABAergic synapse; mmu04724 Glutamatergic synapse; mmu00220 Arginine biosynthesis	GO:0001967 suckling behavior; GO:0002087 regulation of respiratory gaseous exchange by nervous system process; GO:0003008 system process; GO:0006082 organic acid metabolic process; GO:0006520 amino acid metabolic process; GO:0006536 glutamate metabolic process; GO:0006537 glutamate biosynthetic process; GO:0006541 glutamine metabolic process; GO:0006543 glutamine catabolic process; GO:0006807 nit…	GO:0005622 intracellular anatomical structure; GO:0005737 cytoplasm; GO:0005739 mitochondrion; GO:0005759 mitochondrial matrix; GO:0005829 cytosol; GO:0031974 membrane-enclosed lumen; GO:0043226 organelle; GO:0043227 membrane-bounded organelle; GO:0043229 intracellular organelle; GO:0043231 intracellular membrane-bounded organelle; GO:0043233 organelle lumen; GO:0070013 intracellular organelle lu…	GO:0003824 catalytic activity; GO:0004359 glutaminase activity; GO:0005488 binding; GO:0005515 protein binding; GO:0016787 hydrolase activity; GO:0016810 hydrolase activity, acting on carbon-nitrogen (but not peptide) bonds; GO:0016811 hydrolase activity, acting on carbon-nitrogen (but not peptide) bonds, in linear amides; GO:0042802 identical protein binding;	PF17959; PF04960	PF17959 EF-hand domain; PF04960 Glutaminase	E	KOG0506	Glutaminase (contains ankyrin repeat)	WP5298 Dravet syndrome: Scn1a-A1783V point mutation model;WP4466 Oxidative stress and redox pathway;WP662 Amino acid metabolism	http://www.wikipathways.org/instance/WP5298_r124558;http://www.wikipathways.org/instance/WP4466_r116840;http://www.wikipathways.org/instance/WP662_r122074		R-MMU-112310 Neurotransmitter release cycle;R-MMU-112315 Transmission across Chemical Synapses;R-MMU-112316 Neuronal System;R-MMU-1430728 Metabolism;R-MMU-210500 Glutamate Neurotransmitter Release Cycle;R-MMU-212436 Generic Transcription Pathway;R-MMU-3700989 Transcriptional Regulation by TP53;R-MMU-5628897 TP53 Regulates Metabolic Genes;R-MMU-71291 Metabolism of amino acids and derivatives;R-MMU…	https://reactome.org/PathwayBrowser/#/R-MMU-112310;https://reactome.org/PathwayBrowser/#/R-MMU-112315;https://reactome.org/PathwayBrowser/#/R-MMU-112316;https://reactome.org/PathwayBrowser/#/R-MMU-1430728;https://reactome.org/PathwayBrowser/#/R-MMU-210500;https://reactome.org/PathwayBrowser/#/R-MMU-212436;https://reactome.org/PathwayBrowser/#/R-MMU-3700989;https://reactome.org/PathwayBrowser/#/R-…	UV RESPONSE UP	https://www.gsea-msigdb.org/gsea/msigdb/mouse/geneset/HALLMARK_UV_RESPONSE_UP
E2JF22	Piezo-type mechanosensitive ion channel component 1 OS=Mus musculus OX=10090 GN=Piezo1 PE=1 SV=1	Piezo1	3.46	7	7	7	4416.05	5028.83	5892.03	4110.3	3258.82	3722.37	1.00257	1.14169	1.33766	0.933155	0.739845	0.845084	0.723189	0.0398478	plasma membrane	K22128			GO:0003008 system process; GO:0006810 transport; GO:0006811 monoatomic ion transport; GO:0006812 monoatomic cation transport; GO:0007600 sensory perception; GO:0009581 detection of external stimulus; GO:0009582 detection of abiotic stimulus; GO:0009605 response to external stimulus; GO:0009612 response to mechanical stimulus; GO:0009628 response to abiotic stimulus; GO:0009987 cellular process; G…	GO:0005622 intracellular anatomical structure; GO:0005737 cytoplasm; GO:0005783 endoplasmic reticulum; GO:0005886 plasma membrane; GO:0012505 endomembrane system; GO:0016020 membrane; GO:0043226 organelle; GO:0043227 membrane-bounded organelle; GO:0043229 intracellular organelle; GO:0043231 intracellular membrane-bounded organelle; GO:0071944 cell periphery;	GO:0005215 transporter activity; GO:0005216 monoatomic ion channel activity; GO:0005261 monoatomic cation channel activity; GO:0005488 binding; GO:0005515 protein binding; GO:0008324 monoatomic cation transmembrane transporter activity; GO:0008381 mechanosensitive monoatomic ion channel activity; GO:0015075 monoatomic ion transmembrane transporter activity; GO:0015267 channel activity; GO:0015318…			S	KOG1893	Uncharacterized conserved protein
E9PUQ8	Diacylglycerol kinase delta OS=Mus musculus OX=10090 GN=Dgkd PE=1 SV=1	Dgkd	6.89	7	7	7	3382.52	3533.73	3214.71	2575.01	2913.12	3793.35	1.04547	1.09221	0.993603	0.795884	0.900388	1.17245	0.91615	0.442099	nucleus	K00901	dgkA; diacylglycerol kinase (ATP) [EC:2.7.1.107]	mmu04070 Phosphatidylinositol signaling system; mmu00561 Glycerolipid metabolism; mmu01100 Metabolic pathways; mmu05231 Choline metabolism in cancer; mmu04072 Phospholipase D signaling pathway; mmu00564 Glycerophospholipid metabolism	GO:0001775 cell activation; GO:0006629 lipid metabolic process; GO:0006638 neutral lipid metabolic process; GO:0006639 acylglycerol metabolic process; GO:0006793 phosphorus metabolic process; GO:0006796 phosphate-containing compound metabolic process; GO:0006950 response to stress; GO:0007154 cell communication; GO:0007165 signal transduction; GO:0007166 cell surface receptor signaling pathway; G…	GO:0005622 intracellular anatomical structure; GO:0005634 nucleus; GO:0005737 cytoplasm; GO:0005768 endosome; GO:0005829 cytosol; GO:0005886 plasma membrane; GO:0012505 endomembrane system; GO:0016020 membrane; GO:0031410 cytoplasmic vesicle; GO:0031982 vesicle; GO:0043226 organelle; GO:0043227 membrane-bounded organelle; GO:0043229 intracellular organelle; GO:0043231 intracellular membrane-bound…	GO:0003824 catalytic activity; GO:0004143 ATP-dependent diacylglycerol kinase activity; GO:0005488 binding; GO:0005515 protein binding; GO:0008289 lipid binding; GO:0016301 kinase activity; GO:0016740 transferase activity; GO:0016772 transferase activity, transferring phosphorus-containing groups; GO:0016773 phosphotransferase activity, alcohol group as acceptor; GO:0019992 diacylglycerol binding…	PF00169; PF00130; PF07647	PF00169 PH domain; PF00130 Phorbol esters/diacylglycerol binding domain (C1 domain); PF07647 SAM domain (Sterile alpha motif)	I	KOG1170	Diacylglycerol kinase				R-MMU-109582 Hemostasis;R-MMU-114508 Effects of PIP2 hydrolysis;R-MMU-162582 Signal Transduction;R-MMU-372790 Signaling by GPCR;R-MMU-388396 GPCR downstream signalling;R-MMU-416476 G alpha (q) signalling events;R-MMU-76002 Platelet activation, signaling and aggregation	https://reactome.org/PathwayBrowser/#/R-MMU-109582;https://reactome.org/PathwayBrowser/#/R-MMU-114508;https://reactome.org/PathwayBrowser/#/R-MMU-162582;https://reactome.org/PathwayBrowser/#/R-MMU-372790;https://reactome.org/PathwayBrowser/#/R-MMU-388396;https://reactome.org/PathwayBrowser/#/R-MMU-416476;https://reactome.org/PathwayBrowser/#/R-MMU-76002
E9PV24	Fibrinogen alpha chain OS=Mus musculus OX=10090 GN=Fga PE=1 SV=1	Fga	1.14	1	1	1		529.117		1915.08	3730.08	7077.06		0.159717		0.578079	1.12595	2.13626	8.01475		extracellular	K03903	FGA; fibrinogen alpha chain	mmu05171 Coronavirus disease - COVID-19; mmu04610 Complement and coagulation cascades; mmu04611 Platelet activation; mmu04613 Neutrophil extracellular trap formation	GO:0001775 cell activation; GO:0001889 liver development; GO:0001932 regulation of protein phosphorylation; GO:0001934 positive regulation of protein phosphorylation; GO:0002218 activation of innate immune response; GO:0002221 pattern recognition receptor signaling pathway; GO:0002224 toll-like receptor signaling pathway; GO:0002253 activation of immune response; GO:0002376 immune system process;…	GO:0005576 extracellular region; GO:0005577 fibrinogen complex; GO:0005615 extracellular space; GO:0005622 intracellular anatomical structure; GO:0005737 cytoplasm; GO:0005783 endoplasmic reticulum; GO:0005788 endoplasmic reticulum lumen; GO:0005791 rough endoplasmic reticulum; GO:0005886 plasma membrane; GO:0005938 cell cortex; GO:0009897 external side of plasma membrane; GO:0009986 cell surface…	GO:0005102 signaling receptor binding; GO:0005198 structural molecule activity; GO:0005488 binding; GO:0005515 protein binding; GO:0030674 protein-macromolecule adaptor activity; GO:0042802 identical protein binding; GO:0042803 protein homodimerization activity; GO:0046983 protein dimerization activity; GO:0050839 cell adhesion molecule binding; GO:0060090 molecular adaptor activity;	PF12160; PF00147	PF12160 Fibrinogen alpha C domain; PF00147 Fibrinogen beta and gamma chains, C-terminal globular domain	R	KOG2579	Ficolin and related extracellular proteins	WP5128 Fibrin complement receptor 3 signaling pathway;WP460 Blood clotting cascade	http://www.wikipathways.org/instance/WP5128_r120386;http://www.wikipathways.org/instance/WP460_r117865		R-MMU-109582 Hemostasis;R-MMU-114608 Platelet degranulation ;R-MMU-140875 Common Pathway of Fibrin Clot Formation;R-MMU-140877 Formation of Fibrin Clot (Clotting Cascade);R-MMU-1474244 Extracellular matrix organization;R-MMU-162582 Signal Transduction;R-MMU-168249 Innate Immune System;R-MMU-168256 Immune System;R-MMU-168898 Toll-like Receptor Cascades;R-MMU-216083 Integrin cell surface interactio…	https://reactome.org/PathwayBrowser/#/R-MMU-109582;https://reactome.org/PathwayBrowser/#/R-MMU-114608;https://reactome.org/PathwayBrowser/#/R-MMU-140875;https://reactome.org/PathwayBrowser/#/R-MMU-140877;https://reactome.org/PathwayBrowser/#/R-MMU-1474244;https://reactome.org/PathwayBrowser/#/R-MMU-162582;https://reactome.org/PathwayBrowser/#/R-MMU-168249;https://reactome.org/PathwayBrowser/#/R-M…	COAGULATION	https://www.gsea-msigdb.org/gsea/msigdb/mouse/geneset/HALLMARK_COAGULATION
E9PV87	Protein TALPID3 OS=Mus musculus OX=10090 GN=Talpid3 PE=1 SV=1	Talpid3	6.25	8	8	8	3360.57	3443.99	2721.62	3177.6	2997.95	6369.57	0.913558	0.936236	0.739862	0.863819	0.814981	1.73154	1.31691	0.437011	nucleus	K22865			GO:0006996 organelle organization; GO:0007154 cell communication; GO:0007165 signal transduction; GO:0007166 cell surface receptor signaling pathway; GO:0007224 smoothened signaling pathway; GO:0009987 cellular process; GO:0016043 cellular component organization; GO:0022607 cellular component assembly; GO:0023052 signaling; GO:0030030 cell projection organization; GO:0030031 cell projection assem…	GO:0005622 intracellular anatomical structure; GO:0005737 cytoplasm; GO:0005813 centrosome; GO:0005814 centriole; GO:0005815 microtubule organizing center; GO:0005856 cytoskeleton; GO:0005929 cilium; GO:0015630 microtubule cytoskeleton; GO:0036064 ciliary basal body; GO:0042995 cell projection; GO:0043226 organelle; GO:0043228 non-membrane-bounded organelle; GO:0043229 intracellular organelle; GO…
E9PVA8	Stalled ribosome sensor GCN1 OS=Mus musculus OX=10090 GN=Gcn1 PE=1 SV=1	Gcn1	20.1	55	55	55	50696.1	49461.2	46726.3	48711.1	52554.8	52916.3	1.01033	0.985722	0.931218	0.970773	1.04738	1.05458	1.04969	0.248783	plasma membrane				GO:0001932 regulation of protein phosphorylation; GO:0001934 positive regulation of protein phosphorylation; GO:0006355 regulation of DNA-templated transcription; GO:0006357 regulation of transcription by RNA polymerase II; GO:0006412 translation; GO:0006417 regulation of translation; GO:0006518 peptide metabolic process; GO:0006807 nitrogen compound metabolic process; GO:0006950 response to stre…	GO:0005622 intracellular anatomical structure; GO:0005737 cytoplasm; GO:0005829 cytosol; GO:0005840 ribosome; GO:0005844 polysome; GO:0022626 cytosolic ribosome; GO:0032991 protein-containing complex; GO:0043226 organelle; GO:0043228 non-membrane-bounded organelle; GO:0043229 intracellular organelle; GO:0043232 intracellular non-membrane-bounded organelle; GO:1990904 ribonucleoprotein complex;	GO:0003676 nucleic acid binding; GO:0003723 RNA binding; GO:0005488 binding; GO:0005515 protein binding; GO:0008135 translation factor activity, RNA binding; GO:0097159 organic cyclic compound binding; GO:1901363 heterocyclic compound binding;			J	KOG1242	Protein containing adaptin N-terminal region
E9PVX6	Proliferation marker protein Ki-67 OS=Mus musculus OX=10090 GN=Mki67 PE=1 SV=1	Mki67	26.31	77	77	77	46299.7	44931.9	43143.6	41377.1	39818.9	41642.6	1.08003	1.04812	1.00641	0.965199	0.928851	0.971393	0.914146	0.0224882	nucleus	K17582			GO:0000003 reproduction; GO:0001889 liver development; GO:0007049 cell cycle; GO:0007088 regulation of mitotic nuclear division; GO:0007275 multicellular organism development; GO:0007346 regulation of mitotic cell cycle; GO:0008283 cell population proliferation; GO:0009653 anatomical structure morphogenesis; GO:0009887 animal organ morphogenesis; GO:0009987 cellular process; GO:0010564 regulation…	GO:0000775 chromosome, centromeric region; GO:0000793 condensed chromosome; GO:0005622 intracellular anatomical structure; GO:0005634 nucleus; GO:0005654 nucleoplasm; GO:0005694 chromosome; GO:0005730 nucleolus; GO:0005737 cytoplasm; GO:0016604 nuclear body; GO:0031974 membrane-enclosed lumen; GO:0031981 nuclear lumen; GO:0043226 organelle; GO:0043227 membrane-bounded organelle; GO:0043228 non-me…	GO:0005488 binding; GO:0005515 protein binding;						WP2573 Primary focal segmental glomerulosclerosis (FSGS);WP5242 Comprehensive IL-17A signaling pathway	http://www.wikipathways.org/instance/WP2573_r117937;http://www.wikipathways.org/instance/WP5242_r124477				G2M CHECKPOINT;E2F TARGETS	https://www.gsea-msigdb.org/gsea/msigdb/mouse/geneset/HALLMARK_G2M_CHECKPOINT;https://www.gsea-msigdb.org/gsea/msigdb/mouse/geneset/HALLMARK_E2F_TARGETS
E9PX95	ATP-binding cassette sub-family A member 17 OS=Mus musculus OX=10090 GN=Abca17 PE=1 SV=1	Abca17	0.46	1	1	1	9303.81	8674.69	9603.08	7287.73	10013.4	7374.8	1.06823	0.995993	1.10259	0.836748	1.1497	0.846745	0.894653	0.324197	plasma membrane	K05643	ABCA3; ATP-binding cassette, subfamily A (ABC1), member 3	mmu02010 ABC transporters	GO:0006629 lipid metabolic process; GO:0006638 neutral lipid metabolic process; GO:0006810 transport; GO:0006869 lipid transport; GO:0008152 metabolic process; GO:0009987 cellular process; GO:0010876 lipid localization; GO:0033036 macromolecule localization; GO:0044237 cellular metabolic process; GO:0044238 primary metabolic process; GO:0044255 cellular lipid metabolic process; GO:0051179 localiz…	GO:0005622 intracellular anatomical structure; GO:0005737 cytoplasm; GO:0005783 endoplasmic reticulum; GO:0012505 endomembrane system; GO:0043226 organelle; GO:0043227 membrane-bounded organelle; GO:0043229 intracellular organelle; GO:0043231 intracellular membrane-bounded organelle;	GO:0003824 catalytic activity; GO:0005215 transporter activity; GO:0015399 primary active transmembrane transporter activity; GO:0016462 pyrophosphatase activity; GO:0016787 hydrolase activity; GO:0016817 hydrolase activity, acting on acid anhydrides; GO:0016818 hydrolase activity, acting on acid anhydrides, in phosphorus-containing anhydrides; GO:0016887 ATP hydrolysis activity; GO:0017111 ribon…	PF00005	PF00005 ABC transporter	IR	KOG0059	Lipid exporter ABCA1 and related proteins, ABC superfamily
E9PYH6	Histone-lysine N-methyltransferase SETD1A OS=Mus musculus OX=10090 GN=Setd1a PE=1 SV=1	Setd1a	8.8	14	14	14	15697	19277.5	17351.8	18464.8	17225.3	22222.9	0.854341	1.04922	0.944407	1.00498	0.937522	1.20953	1.10677	0.362235	nucleus	K11422	SETD1; [histone H3]-lysine4 N-trimethyltransferase SETD1 [EC:2.1.1.354]	mmu00310 Lysine degradation; mmu01100 Metabolic pathways	GO:0002682 regulation of immune system process; GO:0006325 chromatin organization; GO:0006479 protein methylation; GO:0006807 nitrogen compound metabolic process; GO:0006996 organelle organization; GO:0007275 multicellular organism development; GO:0008152 metabolic process; GO:0008213 protein alkylation; GO:0008340 determination of adult lifespan; GO:0009987 cellular process; GO:0016043 cellular …	GO:0000228 nuclear chromosome; GO:0000785 chromatin; GO:0000791 euchromatin; GO:0005622 intracellular anatomical structure; GO:0005634 nucleus; GO:0005654 nucleoplasm; GO:0005694 chromosome; GO:0005700 polytene chromosome; GO:0016604 nuclear body; GO:0016607 nuclear speck; GO:0031974 membrane-enclosed lumen; GO:0031981 nuclear lumen; GO:0032991 protein-containing complex; GO:0034708 methyltransfe…	GO:0003824 catalytic activity; GO:0005488 binding; GO:0005515 protein binding; GO:0008013 beta-catenin binding; GO:0008134 transcription factor binding; GO:0008168 methyltransferase activity; GO:0008170 N-methyltransferase activity; GO:0008276 protein methyltransferase activity; GO:0008757 S-adenosylmethionine-dependent methyltransferase activity; GO:0016278 lysine N-methyltransferase activity; G…	PF00076; PF11764	PF00076 RNA recognition motif. (a.k.a. RRM, RBD, or RNP domain); PF11764 COMPASS (Complex proteins associated with Set1p) component N	BK	KOG1080	Histone H3 (Lys4) methyltransferase complex, subunit SET1 and related methyltransferases			Transcription factor	R-MMU-212165 Epigenetic regulation of gene expression;R-MMU-212436 Generic Transcription Pathway;R-MMU-3214841 PKMTs methylate histone lysines;R-MMU-3247509 Chromatin modifying enzymes;R-MMU-4839726 Chromatin organization;R-MMU-73857 RNA Polymerase II Transcription;R-MMU-74160 Gene expression (Transcription);R-MMU-8878171 Transcriptional regulation by RUNX1;R-MMU-8936459 RUNX1 regulates genes inv…	https://reactome.org/PathwayBrowser/#/R-MMU-212165;https://reactome.org/PathwayBrowser/#/R-MMU-212436;https://reactome.org/PathwayBrowser/#/R-MMU-3214841;https://reactome.org/PathwayBrowser/#/R-MMU-3247509;https://reactome.org/PathwayBrowser/#/R-MMU-4839726;https://reactome.org/PathwayBrowser/#/R-MMU-73857;https://reactome.org/PathwayBrowser/#/R-MMU-74160;https://reactome.org/PathwayBrowser/#/R-M…
E9PYI1	Zinc finger protein 568 OS=Mus musculus OX=10090 GN=Znf568 PE=1 SV=1	Znf568	7.3	4	4	4	3297.56	3045.53	3392.79	3399.15	8189.3		0.773192	0.714097	0.795521	0.797012	1.92018		1.78542	0.466809	nucleus	K09228	KRAB; KRAB domain-containing zinc finger protein	mmu05168 Herpes simplex virus 1 infection	GO:0000003 reproduction; GO:0000122 negative regulation of transcription by RNA polymerase II; GO:0001701 in utero embryonic development; GO:0001839 neural plate morphogenesis; GO:0001840 neural plate development; GO:0001890 placenta development; GO:0001892 embryonic placenta development; GO:0002009 morphogenesis of an epithelium; GO:0002011 morphogenesis of an epithelial sheet; GO:0003006 develo…	GO:0005622 intracellular anatomical structure; GO:0005634 nucleus; GO:0043226 organelle; GO:0043227 membrane-bounded organelle; GO:0043229 intracellular organelle; GO:0043231 intracellular membrane-bounded organelle;	GO:0000976 transcription cis-regulatory region binding; GO:0001067 transcription regulatory region nucleic acid binding; GO:0001221 transcription coregulator binding; GO:0001222 transcription corepressor binding; GO:0003676 nucleic acid binding; GO:0003677 DNA binding; GO:0003690 double-stranded DNA binding; GO:0003700 DNA-binding transcription factor activity; GO:0005488 binding; GO:0005515 prot…	PF00096	PF00096 Zinc finger, C2H2 type	R	KOG1721	FOG: Zn-finger
E9PYK3	Protein mono-ADP-ribosyltransferase PARP4 OS=Mus musculus OX=10090 GN=Parp4 PE=1 SV=1	Parp4	3.05	4	4	4	1132.98	1348.35	1672.27	2160.43	1602.63	2253.78	0.668396	0.795452	0.986547	1.27453	0.945464	1.32961	1.44858	0.0749176	nucleus	K10798	PARP2_3_4; poly [ADP-ribose] polymerase 2/3/4 [EC:2.4.2.30]	mmu04210 Apoptosis; mmu03410 Base excision repair	GO:0006139 nucleobase-containing compound metabolic process; GO:0006259 DNA metabolic process; GO:0006281 DNA repair; GO:0006725 cellular aromatic compound metabolic process; GO:0006807 nitrogen compound metabolic process; GO:0006950 response to stress; GO:0006952 defense response; GO:0006954 inflammatory response; GO:0006974 DNA damage response; GO:0008152 metabolic process; GO:0008219 cell deat…	GO:0005622 intracellular anatomical structure; GO:0005634 nucleus; GO:0005737 cytoplasm; GO:0005819 spindle; GO:0005829 cytosol; GO:0005856 cytoskeleton; GO:0005874 microtubule; GO:0005876 spindle microtubule; GO:0015630 microtubule cytoskeleton; GO:0032991 protein-containing complex; GO:0043226 organelle; GO:0043227 membrane-bounded organelle; GO:0043228 non-membrane-bounded organelle; GO:004322…	GO:0003676 nucleic acid binding; GO:0003677 DNA binding; GO:0003824 catalytic activity; GO:0003950 NAD+ ADP-ribosyltransferase activity; GO:0005488 binding; GO:0005515 protein binding; GO:0016740 transferase activity; GO:0016757 glycosyltransferase activity; GO:0016763 pentosyltransferase activity; GO:0019899 enzyme binding; GO:0097159 organic cyclic compound binding; GO:1901363 heterocyclic comp…	PF13768	PF13768 von Willebrand factor type A domain	KLO	KOG1037	NAD+ ADP-ribosyltransferase Parp, required for poly-ADP ribosylation of nuclear proteins				R-MMU-1430728 Metabolism;R-MMU-196807 Nicotinate metabolism;R-MMU-196849 Metabolism of water-soluble vitamins and cofactors;R-MMU-196854 Metabolism of vitamins and cofactors;R-MMU-197264 Nicotinamide salvaging	https://reactome.org/PathwayBrowser/#/R-MMU-1430728;https://reactome.org/PathwayBrowser/#/R-MMU-196807;https://reactome.org/PathwayBrowser/#/R-MMU-196849;https://reactome.org/PathwayBrowser/#/R-MMU-196854;https://reactome.org/PathwayBrowser/#/R-MMU-197264
E9PZJ8	Activating signal cointegrator 1 complex subunit 3 OS=Mus musculus OX=10090 GN=Ascc3 PE=1 SV=1	Ascc3	7.51	16	16	16	7116.83	6538.6	7330.56	5984.25	5890.88	8885.28	1.02287	0.93976	1.05358	0.860086	0.846667	1.27704	0.989251	0.847626	mitochondria	K18663			GO:0000375 RNA splicing, via transesterification reactions; GO:0000377 RNA splicing, via transesterification reactions with bulged adenosine as nucleophile; GO:0000381 regulation of alternative mRNA splicing, via spliceosome; GO:0000398 mRNA splicing, via spliceosome; GO:0006139 nucleobase-containing compound metabolic process; GO:0006259 DNA metabolic process; GO:0006281 DNA repair; GO:0006304 D…	GO:0005622 intracellular anatomical structure; GO:0005634 nucleus; GO:0005654 nucleoplasm; GO:0005682 U5 snRNP; GO:0005730 nucleolus; GO:0005737 cytoplasm; GO:0005829 cytosol; GO:0030532 small nuclear ribonucleoprotein complex; GO:0031974 membrane-enclosed lumen; GO:0031981 nuclear lumen; GO:0032991 protein-containing complex; GO:0043226 organelle; GO:0043227 membrane-bounded organelle; GO:004322…	GO:0003678 DNA helicase activity; GO:0003724 RNA helicase activity; GO:0003824 catalytic activity; GO:0004386 helicase activity; GO:0008094 ATP-dependent activity, acting on DNA; GO:0008186 ATP-dependent activity, acting on RNA; GO:0016462 pyrophosphatase activity; GO:0016787 hydrolase activity; GO:0016817 hydrolase activity, acting on acid anhydrides; GO:0016818 hydrolase activity, acting on aci…	PF00270; PF00271	PF00270 DEAD/DEAH box helicase; PF00271 Helicase conserved C-terminal domain	A	KOG0952	DNA/RNA helicase MER3/SLH1, DEAD-box superfamily
E9Q236	ATP-binding cassette sub-family C member 4 OS=Mus musculus OX=10090 GN=Abcc4 PE=1 SV=1	Abcc4	9.66	12	12	12	9925.61	7426.98	8476.72	10641.1	11824.5	18820.9	0.887327	0.663955	0.757799	0.95129	1.05708	1.68255	1.59844	0.0841451	plasma membrane	K05673	ABCC4; ATP-binding cassette, subfamily C (CFTR/MRP), member 4	mmu04976 Bile secretion; mmu02010 ABC transporters; mmu04024 cAMP signaling pathway; mmu01523 Antifolate resistance	GO:0001666 response to hypoxia; GO:0002576 platelet degranulation; GO:0003002 regionalization; GO:0006810 transport; GO:0006811 monoatomic ion transport; GO:0006820 monoatomic anion transport; GO:0006869 lipid transport; GO:0006887 exocytosis; GO:0006950 response to stress; GO:0006979 response to oxidative stress; GO:0006996 organelle organization; GO:0007275 multicellular organism development; G…	GO:0005622 intracellular anatomical structure; GO:0005737 cytoplasm; GO:0005886 plasma membrane; GO:0012505 endomembrane system; GO:0012506 vesicle membrane; GO:0016020 membrane; GO:0016323 basolateral plasma membrane; GO:0030141 secretory granule; GO:0030659 cytoplasmic vesicle membrane; GO:0030667 secretory granule membrane; GO:0031088 platelet dense granule membrane; GO:0031090 organelle membr…	GO:0003824 catalytic activity; GO:0005215 transporter activity; GO:0008509 monoatomic anion transmembrane transporter activity; GO:0008514 organic anion transmembrane transporter activity; GO:0015075 monoatomic ion transmembrane transporter activity; GO:0015103 inorganic anion transmembrane transporter activity; GO:0015318 inorganic molecular entity transmembrane transporter activity; GO:0015399 …	PF00005	PF00005 ABC transporter	Q	KOG0054	Multidrug resistance-associated protein/mitoxantrone resistance protein, ABC superfamily	WP3625 Tyrobp causal network in microglia	http://www.wikipathways.org/instance/WP3625_r116680		R-MMU-109582 Hemostasis;R-MMU-114608 Platelet degranulation ;R-MMU-382551 Transport of small molecules;R-MMU-382556 ABC-family proteins mediated transport;R-MMU-76002 Platelet activation, signaling and aggregation;R-MMU-76005 Response to elevated platelet cytosolic Ca2+;R-MMU-9748784 Drug ADME;R-MMU-9748787 Azathioprine ADME;R-MMU-9753281 Paracetamol ADME	https://reactome.org/PathwayBrowser/#/R-MMU-109582;https://reactome.org/PathwayBrowser/#/R-MMU-114608;https://reactome.org/PathwayBrowser/#/R-MMU-382551;https://reactome.org/PathwayBrowser/#/R-MMU-382556;https://reactome.org/PathwayBrowser/#/R-MMU-76002;https://reactome.org/PathwayBrowser/#/R-MMU-76005;https://reactome.org/PathwayBrowser/#/R-MMU-9748784;https://reactome.org/PathwayBrowser/#/R-MMU…	ANDROGEN RESPONSE	https://www.gsea-msigdb.org/gsea/msigdb/mouse/geneset/HALLMARK_ANDROGEN_RESPONSE
E9Q2M9	WD repeat- and FYVE domain-containing protein 4 OS=Mus musculus OX=10090 GN=Wdfy4 PE=1 SV=2	Wdfy4	9.27	26	26	26	9635.34	10031.6	9351.29	9811.01	8661.79	14216.3	0.936875	0.975404	0.909256	0.953956	0.842213	1.3823	1.1265	0.554695	plasma membrane	K24777						PF14844	PF14844 PH domain associated with Beige/BEACH	S	KOG1788	Uncharacterized conserved protein
E9Q394	A-kinase anchor protein 13 OS=Mus musculus OX=10090 GN=Akap13 PE=1 SV=1	Akap13	14.23	32	32	32	6863.49	7749.55	7158.27	9747.79	9035.04	9663.52	0.820049	0.925915	0.855269	1.16466	1.07951	1.1546	1.3066	0.00334961	nucleus	K16529	ARHGEF13; A-kinase anchor protein 13	mmu04928 Parathyroid hormone synthesis, secretion and action; mmu05163 Human cytomegalovirus infection	GO:0000902 cell morphogenesis; GO:0001501 skeletal system development; GO:0001932 regulation of protein phosphorylation; GO:0001934 positive regulation of protein phosphorylation; GO:0003008 system process; GO:0003013 circulatory system process; GO:0003015 heart process; GO:0006810 transport; GO:0006913 nucleocytoplasmic transport; GO:0006996 organelle organization; GO:0007010 cytoskeleton organi…	GO:0005622 intracellular anatomical structure; GO:0005737 cytoplasm; GO:0005829 cytosol; GO:0005886 plasma membrane; GO:0005938 cell cortex; GO:0016020 membrane; GO:0045177 apical part of cell; GO:0048471 perinuclear region of cytoplasm; GO:0071944 cell periphery; GO:0099568 cytoplasmic region;	GO:0005078 MAP-kinase scaffold activity; GO:0005085 guanyl-nucleotide exchange factor activity; GO:0005198 structural molecule activity; GO:0005488 binding; GO:0005515 protein binding; GO:0019899 enzyme binding; GO:0019900 kinase binding; GO:0031267 small GTPase binding; GO:0035591 signaling adaptor activity; GO:0051018 protein kinase A binding; GO:0051020 GTPase binding; GO:0060090 molecular ada…	PF00621; PF17838	PF00621 RhoGEF domain; PF17838 PH domain	T	KOG3520	Predicted guanine nucleotide exchange factor	WP232 G protein signaling pathways	http://www.wikipathways.org/instance/WP232_r117886		R-MMU-162582 Signal Transduction;R-MMU-193648 NRAGE signals death through JNK;R-MMU-193704 p75 NTR receptor-mediated signalling;R-MMU-194315 Signaling by Rho GTPases;R-MMU-204998 Cell death signalling via NRAGE, NRIF and NADE;R-MMU-372790 Signaling by GPCR;R-MMU-388396 GPCR downstream signalling;R-MMU-416482 G alpha (12/13) signalling events;R-MMU-73887 Death Receptor Signaling;R-MMU-8980692 RHOA…	https://reactome.org/PathwayBrowser/#/R-MMU-162582;https://reactome.org/PathwayBrowser/#/R-MMU-193648;https://reactome.org/PathwayBrowser/#/R-MMU-193704;https://reactome.org/PathwayBrowser/#/R-MMU-194315;https://reactome.org/PathwayBrowser/#/R-MMU-204998;https://reactome.org/PathwayBrowser/#/R-MMU-372790;https://reactome.org/PathwayBrowser/#/R-MMU-388396;https://reactome.org/PathwayBrowser/#/R-MM…	MITOTIC SPINDLE	https://www.gsea-msigdb.org/gsea/msigdb/mouse/geneset/HALLMARK_MITOTIC_SPINDLE
E9Q3L2	Phosphatidylinositol 4-kinase alpha OS=Mus musculus OX=10090 GN=Pi4ka PE=1 SV=2	Pi4ka	13.59	26	26	26	12935.5	11572.5	12101	12798.6	13601.8	11148	1.0466	0.936319	0.97908	1.03552	1.10051	0.901973	1.02566	0.749573	nucleus	K00888	PI4KA; phosphatidylinositol 4-kinase A [EC:2.7.1.67]	mmu04070 Phosphatidylinositol signaling system; mmu01100 Metabolic pathways; mmu00562 Inositol phosphate metabolism	GO:0000003 reproduction; GO:0003006 developmental process involved in reproduction; GO:0006629 lipid metabolic process; GO:0006644 phospholipid metabolic process; GO:0006650 glycerophospholipid metabolic process; GO:0006661 phosphatidylinositol biosynthetic process; GO:0006793 phosphorus metabolic process; GO:0006796 phosphate-containing compound metabolic process; GO:0006996 organelle organizati…	GO:0005622 intracellular anatomical structure; GO:0005737 cytoplasm; GO:0005798 Golgi-associated vesicle; GO:0005829 cytosol; GO:0005886 plasma membrane; GO:0016020 membrane; GO:0018995 host cellular component; GO:0019034 viral replication complex; GO:0030660 Golgi-associated vesicle membrane; GO:0031090 organelle membrane; GO:0031410 cytoplasmic vesicle; GO:0031982 vesicle; GO:0033643 host cell …	GO:0003824 catalytic activity; GO:0004430 1-phosphatidylinositol 4-kinase activity; GO:0016301 kinase activity; GO:0016740 transferase activity; GO:0016772 transferase activity, transferring phosphorus-containing groups; GO:0016773 phosphotransferase activity, alcohol group as acceptor; GO:0052742 phosphatidylinositol kinase activity;			T	KOG0902	Phosphatidylinositol 4-kinase				R-MMU-1430728 Metabolism;R-MMU-1483248 Synthesis of PIPs at the ER membrane;R-MMU-1483255 PI Metabolism;R-MMU-1483257 Phospholipid metabolism;R-MMU-1660514 Synthesis of PIPs at the Golgi membrane;R-MMU-556833 Metabolism of lipids	https://reactome.org/PathwayBrowser/#/R-MMU-1430728;https://reactome.org/PathwayBrowser/#/R-MMU-1483248;https://reactome.org/PathwayBrowser/#/R-MMU-1483255;https://reactome.org/PathwayBrowser/#/R-MMU-1483257;https://reactome.org/PathwayBrowser/#/R-MMU-1660514;https://reactome.org/PathwayBrowser/#/R-MMU-556833
E9Q414	Apolipoprotein B-100 OS=Mus musculus OX=10090 GN=Apob PE=1 SV=1	Apob	0.2	1	1	1	2555.28		796.15			4475.01	0.97948		0.305177			1.71534	2.67051		extracellular	K14462	APOB; apolipoprotein B	mmu04979 Cholesterol metabolism; mmu04977 Vitamin digestion and absorption; mmu05417 Lipid and atherosclerosis; mmu04975 Fat digestion and absorption	GO:0000003 reproduction; GO:0001101 response to acid chemical; GO:0001523 retinoid metabolic process; GO:0001568 blood vessel development; GO:0001701 in utero embryonic development; GO:0001944 vasculature development; GO:0002218 activation of innate immune response; GO:0002221 pattern recognition receptor signaling pathway; GO:0002224 toll-like receptor signaling pathway; GO:0002237 response to m…	GO:0000323 lytic vacuole; GO:0005576 extracellular region; GO:0005615 extracellular space; GO:0005622 intracellular anatomical structure; GO:0005737 cytoplasm; GO:0005764 lysosome; GO:0005768 endosome; GO:0005769 early endosome; GO:0005773 vacuole; GO:0005775 vacuolar lumen; GO:0005783 endoplasmic reticulum; GO:0005788 endoplasmic reticulum lumen; GO:0005789 endoplasmic reticulum membrane; GO:000…	GO:0005102 signaling receptor binding; GO:0005215 transporter activity; GO:0005319 lipid transporter activity; GO:0005488 binding; GO:0005515 protein binding; GO:0005539 glycosaminoglycan binding; GO:0005543 phospholipid binding; GO:0008201 heparin binding; GO:0008289 lipid binding; GO:0015248 sterol transporter activity; GO:0019899 enzyme binding; GO:0035473 lipase binding; GO:0043167 ion bindin…	PF09172	PF09172 Vitellinogen, open beta-sheet	I	KOG4338	Predicted lipoprotein				R-MMU-109582 Hemostasis;R-MMU-1430728 Metabolism;R-MMU-168249 Innate Immune System;R-MMU-168256 Immune System;R-MMU-168898 Toll-like Receptor Cascades;R-MMU-174824 Plasma lipoprotein assembly, remodeling, and clearance;R-MMU-196854 Metabolism of vitamins and cofactors;R-MMU-199991 Membrane Trafficking;R-MMU-202733 Cell surface interactions at the vascular wall;R-MMU-2173782 Binding and Uptake of …	https://reactome.org/PathwayBrowser/#/R-MMU-109582;https://reactome.org/PathwayBrowser/#/R-MMU-1430728;https://reactome.org/PathwayBrowser/#/R-MMU-168249;https://reactome.org/PathwayBrowser/#/R-MMU-168256;https://reactome.org/PathwayBrowser/#/R-MMU-168898;https://reactome.org/PathwayBrowser/#/R-MMU-174824;https://reactome.org/PathwayBrowser/#/R-MMU-196854;https://reactome.org/PathwayBrowser/#/R-M…
E9Q4F7	Ankyrin repeat domain-containing protein 11 OS=Mus musculus OX=10090 GN=Ankrd11 PE=1 SV=1	Ankrd11	1.93	5	5	5	1630.77	2084.61	1985.3	1387.15	2889.48		0.817239	1.04468	0.994907	0.695152	1.44803		1.12529	0.901165	nucleus	K21436			GO:0001501 skeletal system development; GO:0001701 in utero embryonic development; GO:0001894 tissue homeostasis; GO:0006996 organelle organization; GO:0007010 cytoskeleton organization; GO:0007015 actin filament organization; GO:0007275 multicellular organism development; GO:0009653 anatomical structure morphogenesis; GO:0009790 embryo development; GO:0009792 embryo development ending in birth o…	GO:0005622 intracellular anatomical structure; GO:0005634 nucleus; GO:0005654 nucleoplasm; GO:0005737 cytoplasm; GO:0005829 cytosol; GO:0005886 plasma membrane; GO:0016020 membrane; GO:0031974 membrane-enclosed lumen; GO:0031981 nuclear lumen; GO:0043226 organelle; GO:0043227 membrane-bounded organelle; GO:0043229 intracellular organelle; GO:0043231 intracellular membrane-bounded organelle; GO:00…	GO:0003779 actin binding; GO:0005488 binding; GO:0005515 protein binding; GO:0008092 cytoskeletal protein binding; GO:0044877 protein-containing complex binding; GO:0051015 actin filament binding;
E9Q4P1	WD repeat and FYVE domain-containing protein 1 OS=Mus musculus OX=10090 GN=Wdfy1 PE=1 SV=1	Wdfy1	13.17	5	5	5	7442.92	7726.13	4288.64	6412.41	20017	457435	0.0887255	0.0921016	0.051124	0.076441	0.238619	5.45299	24.8675	0.230199	cytoplasm,nucleus	K23299			GO:0001932 regulation of protein phosphorylation; GO:0001934 positive regulation of protein phosphorylation; GO:0002682 regulation of immune system process; GO:0002684 positive regulation of immune system process; GO:0006810 transport; GO:0006897 endocytosis; GO:0009893 positive regulation of metabolic process; GO:0009966 regulation of signal transduction; GO:0009967 positive regulation of signal…	GO:0005622 intracellular anatomical structure; GO:0005634 nucleus; GO:0005737 cytoplasm; GO:0005768 endosome; GO:0005769 early endosome; GO:0005829 cytosol; GO:0012505 endomembrane system; GO:0031410 cytoplasmic vesicle; GO:0031982 vesicle; GO:0043226 organelle; GO:0043227 membrane-bounded organelle; GO:0043229 intracellular organelle; GO:0043231 intracellular membrane-bounded organelle; GO:00977…	GO:0005488 binding; GO:0005515 protein binding; GO:0005543 phospholipid binding; GO:0005545 1-phosphatidylinositol binding; GO:0008270 zinc ion binding; GO:0008289 lipid binding; GO:0019899 enzyme binding; GO:0019900 kinase binding; GO:0019901 protein kinase binding; GO:0032266 phosphatidylinositol-3-phosphate binding; GO:0035091 phosphatidylinositol binding; GO:0043167 ion binding; GO:0043168 an…	PF01363	PF01363 FYVE zinc finger	S	KOG1409	Uncharacterized conserved protein, contains WD40 repeats and FYVE domains
E9Q555	E3 ubiquitin-protein ligase RNF213 OS=Mus musculus OX=10090 GN=Rnf213 PE=1 SV=3	Rnf213	1.61	6	6	6	707.89	1144.24	1081.39	1499.54	1547.54		0.591822	0.956626	0.904082	1.25367	1.2938		1.55807	0.0982332	plasma membrane	K22754			GO:0000209 protein polyubiquitination; GO:0001525 angiogenesis; GO:0001568 blood vessel development; GO:0001944 vasculature development; GO:0002040 sprouting angiogenesis; GO:0006508 proteolysis; GO:0006511 ubiquitin-dependent protein catabolic process; GO:0006807 nitrogen compound metabolic process; GO:0007275 multicellular organism development; GO:0008152 metabolic process; GO:0009056 catabolic…	GO:0005622 intracellular anatomical structure; GO:0005634 nucleus; GO:0005730 nucleolus; GO:0005737 cytoplasm; GO:0005829 cytosol; GO:0031974 membrane-enclosed lumen; GO:0031981 nuclear lumen; GO:0043226 organelle; GO:0043227 membrane-bounded organelle; GO:0043228 non-membrane-bounded organelle; GO:0043229 intracellular organelle; GO:0043231 intracellular membrane-bounded organelle; GO:0043232 in…	GO:0003824 catalytic activity; GO:0004842 ubiquitin-protein transferase activity; GO:0016462 pyrophosphatase activity; GO:0016740 transferase activity; GO:0016787 hydrolase activity; GO:0016817 hydrolase activity, acting on acid anhydrides; GO:0016818 hydrolase activity, acting on acid anhydrides, in phosphorus-containing anhydrides; GO:0016887 ATP hydrolysis activity; GO:0017111 ribonucleoside t…									R-MMU-1280218 Adaptive Immune System;R-MMU-168256 Immune System;R-MMU-983168 Antigen processing: Ubiquitination & Proteasome degradation;R-MMU-983169 Class I MHC mediated antigen processing & presentation	https://reactome.org/PathwayBrowser/#/R-MMU-1280218;https://reactome.org/PathwayBrowser/#/R-MMU-168256;https://reactome.org/PathwayBrowser/#/R-MMU-983168;https://reactome.org/PathwayBrowser/#/R-MMU-983169	INTERFERON GAMMA RESPONSE	https://www.gsea-msigdb.org/gsea/msigdb/mouse/geneset/HALLMARK_INTERFERON_GAMMA_RESPONSE
E9Q557	Desmoplakin OS=Mus musculus OX=10090 GN=Dsp PE=1 SV=1	Dsp	13.01	42	42	42	2206.17	979.113	2078.41	15856.4	66741.7	18129.8	0.124887	0.0554259	0.117655	0.897603	3.77813	1.0263	19.1364	0.00616599	nucleus	K10381	DSP; desmoplakin	mmu05412 Arrhythmogenic right ventricular cardiomyopathy	GO:0001775 cell activation; GO:0002027 regulation of heart rate; GO:0002252 immune effector process; GO:0002263 cell activation involved in immune response; GO:0002274 myeloid leukocyte activation; GO:0002275 myeloid cell activation involved in immune response; GO:0002283 neutrophil activation involved in immune response; GO:0002366 leukocyte activation involved in immune response; GO:0002376 imm…	GO:0001533 cornified envelope; GO:0005622 intracellular anatomical structure; GO:0005737 cytoplasm; GO:0005886 plasma membrane; GO:0005911 cell-cell junction; GO:0005912 adherens junction; GO:0005916 fascia adherens; GO:0012505 endomembrane system; GO:0012506 vesicle membrane; GO:0014704 intercalated disc; GO:0016020 membrane; GO:0016323 basolateral plasma membrane; GO:0030054 cell junction; GO:0…	GO:0005080 protein kinase C binding; GO:0005198 structural molecule activity; GO:0005200 structural constituent of cytoskeleton; GO:0005488 binding; GO:0005515 protein binding; GO:0019899 enzyme binding; GO:0019900 kinase binding; GO:0019901 protein kinase binding; GO:0030674 protein-macromolecule adaptor activity; GO:0060090 molecular adaptor activity; GO:0086080 protein binding involved in hete…	PF17902; PF18373	PF17902 SH3 domain; PF18373 Spectrin like domain	Z	KOG0516	Dystonin, GAS (Growth-arrest-specific protein), and related proteins	WP3632 Lung fibrosis;WP488 Alpha 6 beta 4 integrin signaling pathway	http://www.wikipathways.org/instance/WP3632_r114011;http://www.wikipathways.org/instance/WP488_r117859		R-MMU-109581 Apoptosis;R-MMU-111465 Apoptotic cleavage of cellular proteins;R-MMU-1266738 Developmental Biology;R-MMU-162582 Signal Transduction;R-MMU-168249 Innate Immune System;R-MMU-168256 Immune System;R-MMU-194315 Signaling by Rho GTPases;R-MMU-351906 Apoptotic cleavage of cell adhesion proteins;R-MMU-5357801 Programmed Cell Death;R-MMU-6798695 Neutrophil degranulation;R-MMU-6805567 Keratini…	https://reactome.org/PathwayBrowser/#/R-MMU-109581;https://reactome.org/PathwayBrowser/#/R-MMU-111465;https://reactome.org/PathwayBrowser/#/R-MMU-1266738;https://reactome.org/PathwayBrowser/#/R-MMU-162582;https://reactome.org/PathwayBrowser/#/R-MMU-168249;https://reactome.org/PathwayBrowser/#/R-MMU-168256;https://reactome.org/PathwayBrowser/#/R-MMU-194315;https://reactome.org/PathwayBrowser/#/R-M…
E9Q5C9	Nucleolar and coiled-body phosphoprotein 1 OS=Mus musculus OX=10090 GN=Nolc1 PE=1 SV=1	Nolc1	18.8	14	14	14	145662	141449	140891	139991	130853	109724	1.08089	1.04962	1.04548	1.0388	0.970996	0.814208	0.889173	0.170241	nucleus	K25818			GO:0000154 rRNA modification; GO:0000278 mitotic cell cycle; GO:0000451 rRNA 2'-O-methylation; GO:0001510 RNA methylation; GO:0001837 epithelial to mesenchymal transition; GO:0002119 nematode larval development; GO:0002164 larval development; GO:0006139 nucleobase-containing compound metabolic process; GO:0006351 DNA-templated transcription; GO:0006355 regulation of DNA-templated transcription; G…	GO:0001650 fibrillar center; GO:0005622 intracellular anatomical structure; GO:0005634 nucleus; GO:0005654 nucleoplasm; GO:0005730 nucleolus; GO:0005732 sno(s)RNA-containing ribonucleoprotein complex; GO:0005737 cytoplasm; GO:0015030 Cajal body; GO:0016604 nuclear body; GO:0030532 small nuclear ribonucleoprotein complex; GO:0031428 box C/D RNP complex; GO:0031429 box H/ACA snoRNP complex; GO:0031…	GO:0001042 RNA polymerase I core binding; GO:0003676 nucleic acid binding; GO:0003700 DNA-binding transcription factor activity; GO:0003723 RNA binding; GO:0005048 signal sequence binding; GO:0005488 binding; GO:0005515 protein binding; GO:0008134 transcription factor binding; GO:0008139 nuclear localization sequence binding; GO:0019899 enzyme binding; GO:0019904 protein domain specific binding; …	PF05022	PF05022 SRP40, C-terminal domain	Y	KOG2992	Nucleolar GTPase/ATPase p130						G2M CHECKPOINT;UNFOLDED PROTEIN RESPONSE;E2F TARGETS;MYC TARGETS V1;MYC TARGETS V2	https://www.gsea-msigdb.org/gsea/msigdb/mouse/geneset/HALLMARK_G2M_CHECKPOINT;https://www.gsea-msigdb.org/gsea/msigdb/mouse/geneset/HALLMARK_UNFOLDED_PROTEIN_RESPONSE;https://www.gsea-msigdb.org/gsea/msigdb/mouse/geneset/HALLMARK_E2F_TARGETS;https://www.gsea-msigdb.org/gsea/msigdb/mouse/geneset/HALLMARK_MYC_TARGETS_V1;https://www.gsea-msigdb.org/gsea/msigdb/mouse/geneset/HALLMARK_MYC_TARGETS_V2
E9Q5F9	Histone-lysine N-methyltransferase SETD2 OS=Mus musculus OX=10090 GN=Setd2 PE=1 SV=1	Setd2	10.8	24	24	24	4433.75	4269.08	4733.31	4593.38	4917.89	8264.7	0.852313	0.820658	0.909899	0.883	0.945381	1.58875	1.323	0.262675	nucleus	K11423	SETD2; [histone H3]-lysine36 N-trimethyltransferase [EC:2.1.1.359]	mmu00310 Lysine degradation; mmu01100 Metabolic pathways	GO:0000003 reproduction; GO:0000018 regulation of DNA recombination; GO:0000122 negative regulation of transcription by RNA polymerase II; GO:0000226 microtubule cytoskeleton organization; GO:0000278 mitotic cell cycle; GO:0001501 skeletal system development; GO:0001525 angiogenesis; GO:0001568 blood vessel development; GO:0001570 vasculogenesis; GO:0001701 in utero embryonic development; GO:0001…	GO:0005622 intracellular anatomical structure; GO:0005634 nucleus; GO:0005654 nucleoplasm; GO:0005694 chromosome; GO:0031974 membrane-enclosed lumen; GO:0031981 nuclear lumen; GO:0043226 organelle; GO:0043227 membrane-bounded organelle; GO:0043228 non-membrane-bounded organelle; GO:0043229 intracellular organelle; GO:0043231 intracellular membrane-bounded organelle; GO:0043232 intracellular non-m…	GO:0003824 catalytic activity; GO:0005488 binding; GO:0005515 protein binding; GO:0008092 cytoskeletal protein binding; GO:0008168 methyltransferase activity; GO:0008170 N-methyltransferase activity; GO:0008276 protein methyltransferase activity; GO:0008757 S-adenosylmethionine-dependent methyltransferase activity; GO:0015631 tubulin binding; GO:0016278 lysine N-methyltransferase activity; GO:001…	PF17907; PF00397; PF08236	PF17907 AWS domain; PF00397 WW domain; PF08236 SRI (Set2 Rpb1 interacting) domain	U	KOG4442	Clathrin coat binding protein/Huntingtin interacting protein HIP1, involved in regulation of endocytosis				R-MMU-3214841 PKMTs methylate histone lysines;R-MMU-3247509 Chromatin modifying enzymes;R-MMU-4839726 Chromatin organization	https://reactome.org/PathwayBrowser/#/R-MMU-3214841;https://reactome.org/PathwayBrowser/#/R-MMU-3247509;https://reactome.org/PathwayBrowser/#/R-MMU-4839726
E9Q5G3	Kinesin-like protein KIF23 OS=Mus musculus OX=10090 GN=Kif23 PE=1 SV=1	Kif23	16.58	14	14	14	7189.25	8391.74	8118.61	6900.34	7541.51	7286.67	0.949533	1.10835	1.07228	0.911375	0.996058	0.9624	0.916831	0.187078	nucleus	K17387	KIF23; kinesin family member 23	mmu05206 MicroRNAs in cancer; mmu04814 Motor proteins	GO:0000003 reproduction; GO:0000022 mitotic spindle elongation; GO:0000070 mitotic sister chromatid segregation; GO:0000226 microtubule cytoskeleton organization; GO:0000278 mitotic cell cycle; GO:0000280 nuclear division; GO:0000281 mitotic cytokinesis; GO:0000819 sister chromatid segregation; GO:0000910 cytokinesis; GO:0000912 assembly of actomyosin apparatus involved in cytokinesis; GO:0000915…	GO:0005576 extracellular region; GO:0005622 intracellular anatomical structure; GO:0005634 nucleus; GO:0005654 nucleoplasm; GO:0005737 cytoplasm; GO:0005813 centrosome; GO:0005815 microtubule organizing center; GO:0005819 spindle; GO:0005828 kinetochore microtubule; GO:0005829 cytosol; GO:0005856 cytoskeleton; GO:0005871 kinesin complex; GO:0005874 microtubule; GO:0005875 microtubule associated c…	GO:0000166 nucleotide binding; GO:0003774 cytoskeletal motor activity; GO:0003777 microtubule motor activity; GO:0003824 catalytic activity; GO:0005488 binding; GO:0005515 protein binding; GO:0005524 ATP binding; GO:0008017 microtubule binding; GO:0008092 cytoskeletal protein binding; GO:0008574 plus-end-directed microtubule motor activity; GO:0015631 tubulin binding; GO:0016462 pyrophosphatase a…	PF00225; PF16540	PF00225 Kinesin motor domain; PF16540 Arf6-interacting domain of mitotic kinesin-like protein 1	Z	KOG0247	Kinesin-like protein				R-MMU-109582 Hemostasis;R-MMU-1280218 Adaptive Immune System;R-MMU-1640170 Cell Cycle;R-MMU-168256 Immune System;R-MMU-199991 Membrane Trafficking;R-MMU-2132295 MHC class II antigen presentation;R-MMU-5653656 Vesicle-mediated transport;R-MMU-6811434 COPI-dependent Golgi-to-ER retrograde traffic;R-MMU-6811442 Intra-Golgi and retrograde Golgi-to-ER traffic;R-MMU-68884 Mitotic Telophase/Cytokinesis;…	https://reactome.org/PathwayBrowser/#/R-MMU-109582;https://reactome.org/PathwayBrowser/#/R-MMU-1280218;https://reactome.org/PathwayBrowser/#/R-MMU-1640170;https://reactome.org/PathwayBrowser/#/R-MMU-168256;https://reactome.org/PathwayBrowser/#/R-MMU-199991;https://reactome.org/PathwayBrowser/#/R-MMU-2132295;https://reactome.org/PathwayBrowser/#/R-MMU-5653656;https://reactome.org/PathwayBrowser/#/…	MITOTIC SPINDLE;G2M CHECKPOINT	https://www.gsea-msigdb.org/gsea/msigdb/mouse/geneset/HALLMARK_MITOTIC_SPINDLE;https://www.gsea-msigdb.org/gsea/msigdb/mouse/geneset/HALLMARK_G2M_CHECKPOINT
E9Q5K9	YTH domain-containing protein 1 OS=Mus musculus OX=10090 GN=Ythdc1 PE=1 SV=2	Ythdc1	13.45	10	10	10	11020.1	6655.04	9281.15	9650.59	10130.4	11521.4	1.13495	0.685396	0.955856	0.993904	1.04332	1.18658	1.16123	0.345666	nucleus	K20100			GO:0000003 reproduction; GO:0000245 spliceosomal complex assembly; GO:0000375 RNA splicing, via transesterification reactions; GO:0000377 RNA splicing, via transesterification reactions with bulged adenosine as nucleophile; GO:0000381 regulation of alternative mRNA splicing, via spliceosome; GO:0000398 mRNA splicing, via spliceosome; GO:0003006 developmental process involved in reproduction; GO:0…	GO:0005622 intracellular anatomical structure; GO:0005634 nucleus; GO:0005654 nucleoplasm; GO:0005886 plasma membrane; GO:0016020 membrane; GO:0016604 nuclear body; GO:0016607 nuclear speck; GO:0031974 membrane-enclosed lumen; GO:0031981 nuclear lumen; GO:0043226 organelle; GO:0043227 membrane-bounded organelle; GO:0043229 intracellular organelle; GO:0043231 intracellular membrane-bounded organel…	GO:0003676 nucleic acid binding; GO:0003723 RNA binding; GO:0003729 mRNA binding; GO:0005488 binding; GO:0036002 pre-mRNA binding; GO:0097159 organic cyclic compound binding; GO:1901363 heterocyclic compound binding; GO:1990247 N6-methyladenosine-containing RNA reader activity;	PF04146	PF04146 YT521-B-like domain	TA	KOG1902	Putative signal transduction protein involved in RNA splicing						G2M CHECKPOINT;UV RESPONSE DN	https://www.gsea-msigdb.org/gsea/msigdb/mouse/geneset/HALLMARK_G2M_CHECKPOINT;https://www.gsea-msigdb.org/gsea/msigdb/mouse/geneset/HALLMARK_UV_RESPONSE_DN
E9Q6W4	Zinc finger protein 296 OS=Mus musculus OX=10090 GN=Znf296 PE=1 SV=1	Znf296	2.47	1	1	1	1981.09	1546.59	618.199	1522.71	1460.94		1.38936	1.08464	0.433548	1.06789	1.02457		1.0795	0.710378	nucleus				GO:0000003 reproduction; GO:0000122 negative regulation of transcription by RNA polymerase II; GO:0006355 regulation of DNA-templated transcription; GO:0006357 regulation of transcription by RNA polymerase II; GO:0007276 gamete generation; GO:0007283 spermatogenesis; GO:0009889 regulation of biosynthetic process; GO:0009890 negative regulation of biosynthetic process; GO:0009892 negative regulati…	GO:0005622 intracellular anatomical structure; GO:0005634 nucleus; GO:0043226 organelle; GO:0043227 membrane-bounded organelle; GO:0043229 intracellular organelle; GO:0043231 intracellular membrane-bounded organelle;	GO:0000981 DNA-binding transcription factor activity, RNA polymerase II-specific; GO:0003700 DNA-binding transcription factor activity; GO:0140110 transcription regulator activity;	PF00096	PF00096 Zinc finger, C2H2 type	R	KOG1721	FOG: Zn-finger			Transcription factor
E9Q784	Zinc finger CCCH domain-containing protein 13 OS=Mus musculus OX=10090 GN=Zc3h13 PE=1 SV=1	Zc3h13	8.21	14	14	14	7592.97	7234.44	7171.39	6594.1	7219.67	7382.41	1.0547	1.0049	0.996142	0.915954	1.00285	1.02545	0.963515	0.382858	nucleus	K22909			GO:0001510 RNA methylation; GO:0006139 nucleobase-containing compound metabolic process; GO:0006725 cellular aromatic compound metabolic process; GO:0006807 nitrogen compound metabolic process; GO:0008152 metabolic process; GO:0009451 RNA modification; GO:0009987 cellular process; GO:0016070 RNA metabolic process; GO:0016071 mRNA metabolic process; GO:0016556 mRNA modification; GO:0032259 methyla…	GO:0005622 intracellular anatomical structure; GO:0005634 nucleus; GO:0005654 nucleoplasm; GO:0016604 nuclear body; GO:0016607 nuclear speck; GO:0031974 membrane-enclosed lumen; GO:0031981 nuclear lumen; GO:0032991 protein-containing complex; GO:0034708 methyltransferase complex; GO:0036396 RNA N6-methyladenosine methyltransferase complex; GO:0043226 organelle; GO:0043227 membrane-bounded organel…				K	KOG1874	KEKE-like motif-containing transcription regulator (Rlr1)/suppressor of sin4
E9Q7E2	AT-rich interactive domain-containing protein 2 OS=Mus musculus OX=10090 GN=Arid2 PE=1 SV=1	Arid2	5.42	9	9	9	3134.84	4336.58	3865.13	3567.56	2832.61	3566.92	0.882903	1.22136	1.08858	1.00477	0.797782	1.00459	0.8792	0.362004	nucleus	K11765	ARID2; AT-rich interactive domain-containing protein 2	mmu05225 Hepatocellular carcinoma; mmu03082 ATP-dependent chromatin remodeling	GO:0001568 blood vessel development; GO:0001944 vasculature development; GO:0002009 morphogenesis of an epithelium; GO:0002165 instar larval or pupal development; GO:0003007 heart morphogenesis; GO:0006325 chromatin organization; GO:0006337 nucleosome disassembly; GO:0006355 regulation of DNA-templated transcription; GO:0006357 regulation of transcription by RNA polymerase II; GO:0006996 organell…	GO:0000228 nuclear chromosome; GO:0000785 chromatin; GO:0005622 intracellular anatomical structure; GO:0005634 nucleus; GO:0005654 nucleoplasm; GO:0005667 transcription regulator complex; GO:0005694 chromosome; GO:0005700 polytene chromosome; GO:0005886 plasma membrane; GO:0016020 membrane; GO:0016586 RSC-type complex; GO:0031974 membrane-enclosed lumen; GO:0031981 nuclear lumen; GO:0032991 prote…	GO:0000981 DNA-binding transcription factor activity, RNA polymerase II-specific; GO:0003676 nucleic acid binding; GO:0003677 DNA binding; GO:0003700 DNA-binding transcription factor activity; GO:0005488 binding; GO:0005515 protein binding; GO:0008134 transcription factor binding; GO:0097159 organic cyclic compound binding; GO:0140110 transcription regulator activity; GO:1901363 heterocyclic comp…	PF01388; PF02257	PF01388 ARID/BRIGHT DNA binding domain; PF02257 RFX DNA-binding domain	K	KOG2744	DNA-binding proteins Bright/BRCAA1/RBP1 and related proteins containing BRIGHT domain
E9Q7F2	E3 ubiquitin-protein ligase RNF169 OS=Mus musculus OX=10090 GN=Rnf169 PE=1 SV=1	Rnf169	1.87	1	1	1			1101.17						1						mitochondria	K20805			GO:0006282 regulation of DNA repair; GO:0006950 response to stress; GO:0006974 DNA damage response; GO:0009892 negative regulation of metabolic process; GO:0009987 cellular process; GO:0010605 negative regulation of macromolecule metabolic process; GO:0019219 regulation of nucleobase-containing compound metabolic process; GO:0019222 regulation of metabolic process; GO:0031323 regulation of cellul…	GO:0005622 intracellular anatomical structure; GO:0005634 nucleus; GO:0005654 nucleoplasm; GO:0005694 chromosome; GO:0016604 nuclear body; GO:0016607 nuclear speck; GO:0031974 membrane-enclosed lumen; GO:0031981 nuclear lumen; GO:0035861 site of double-strand break; GO:0043226 organelle; GO:0043227 membrane-bounded organelle; GO:0043228 non-membrane-bounded organelle; GO:0043229 intracellular org…	GO:0003682 chromatin binding; GO:0005488 binding; GO:0005515 protein binding; GO:0031491 nucleosome binding; GO:0031593 polyubiquitin modification-dependent protein binding; GO:0044877 protein-containing complex binding; GO:0070530 K63-linked polyubiquitin modification-dependent protein binding; GO:0140030 modification-dependent protein binding;
E9Q7G0	Nuclear mitotic apparatus protein 1 OS=Mus musculus OX=10090 GN=Numa1 PE=1 SV=1	Numa1	26.5	49	49	49	26929	26958.8	24477.4	25282.5	26541.5	24923	1.04166	1.04281	0.946827	0.977969	1.02667	0.964063	0.979351	0.61604	mitochondria	K16808			GO:0000132 establishment of mitotic spindle orientation; GO:0000226 microtubule cytoskeleton organization; GO:0000278 mitotic cell cycle; GO:0001578 microtubule bundle formation; GO:0006355 regulation of DNA-templated transcription; GO:0006357 regulation of transcription by RNA polymerase II; GO:0006996 organelle organization; GO:0006997 nucleus organization; GO:0007010 cytoskeleton organization;…	GO:0000235 astral microtubule; GO:0000922 spindle pole; GO:0005622 intracellular anatomical structure; GO:0005634 nucleus; GO:0005654 nucleoplasm; GO:0005737 cytoplasm; GO:0005813 centrosome; GO:0005815 microtubule organizing center; GO:0005818 aster; GO:0005819 spindle; GO:0005829 cytosol; GO:0005856 cytoskeleton; GO:0005874 microtubule; GO:0005876 spindle microtubule; GO:0005881 cytoplasmic mic…	GO:0005198 structural molecule activity; GO:0005488 binding; GO:0005515 protein binding; GO:0005543 phospholipid binding; GO:0008017 microtubule binding; GO:0008092 cytoskeletal protein binding; GO:0008289 lipid binding; GO:0015631 tubulin binding; GO:0019904 protein domain specific binding; GO:0035091 phosphatidylinositol binding; GO:0043167 ion binding; GO:0043168 anion binding; GO:0044877 prot…									R-MMU-1640170 Cell Cycle;R-MMU-380320 Recruitment of NuMA to mitotic centrosomes;R-MMU-68875 Mitotic Prophase;R-MMU-68877 Mitotic Prometaphase;R-MMU-68886 M Phase;R-MMU-69278 Cell Cycle, Mitotic	https://reactome.org/PathwayBrowser/#/R-MMU-1640170;https://reactome.org/PathwayBrowser/#/R-MMU-380320;https://reactome.org/PathwayBrowser/#/R-MMU-68875;https://reactome.org/PathwayBrowser/#/R-MMU-68877;https://reactome.org/PathwayBrowser/#/R-MMU-68886;https://reactome.org/PathwayBrowser/#/R-MMU-69278	MITOTIC SPINDLE;G2M CHECKPOINT	https://www.gsea-msigdb.org/gsea/msigdb/mouse/geneset/HALLMARK_MITOTIC_SPINDLE;https://www.gsea-msigdb.org/gsea/msigdb/mouse/geneset/HALLMARK_G2M_CHECKPOINT
E9Q7X6	Protein HEG homolog 1 OS=Mus musculus OX=10090 GN=Heg1 PE=1 SV=1	Heg1	1.87	2	2	2	968.071	1237.95			918.331	8265.96	0.339963	0.434738			0.322495	2.9028	4.16328	0.554366	extracellular	K24472	HEG; protein HEG	mmu04520 Adherens junction	GO:0000902 cell morphogenesis; GO:0001568 blood vessel development; GO:0001570 vasculogenesis; GO:0001701 in utero embryonic development; GO:0001816 cytokine production; GO:0001817 regulation of cytokine production; GO:0001819 positive regulation of cytokine production; GO:0001885 endothelial cell development; GO:0001886 endothelial cell morphogenesis; GO:0001944 vasculature development; GO:00019…	GO:0005886 plasma membrane; GO:0005911 cell-cell junction; GO:0009897 external side of plasma membrane; GO:0009986 cell surface; GO:0016020 membrane; GO:0030054 cell junction; GO:0071944 cell periphery; GO:0098552 side of membrane;		PF00008; PF07645	PF00008 EGF-like domain; PF07645 Calcium-binding EGF domain
E9Q8I9	Protein furry homolog OS=Mus musculus OX=10090 GN=Fry PE=1 SV=1	Fry	0.6	2	2	2	2899.41	5302.95	4670.15	5128.79	5217.23	6735.22	0.580777	1.06223	0.935472	1.02734	1.04506	1.34912	1.32695	0.206756	plasma membrane				GO:0000003 reproduction; GO:0000902 cell morphogenesis; GO:0001654 eye development; GO:0001745 compound eye morphogenesis; GO:0001751 compound eye photoreceptor cell differentiation; GO:0001754 eye photoreceptor cell differentiation; GO:0001932 regulation of protein phosphorylation; GO:0001934 positive regulation of protein phosphorylation; GO:0002009 morphogenesis of an epithelium; GO:0002165 in…	GO:0005622 intracellular anatomical structure; GO:0005737 cytoplasm; GO:0005938 cell cortex; GO:0030424 axon; GO:0030425 dendrite; GO:0030427 site of polarized growth; GO:0036477 somatodendritic compartment; GO:0042995 cell projection; GO:0043005 neuron projection; GO:0044297 cell body; GO:0045177 apical part of cell; GO:0071944 cell periphery; GO:0097447 dendritic tree; GO:0099568 cytoplasmic re…	GO:0004857 enzyme inhibitor activity; GO:0005488 binding; GO:0005515 protein binding; GO:0030234 enzyme regulator activity; GO:0098772 molecular function regulator activity;	PF19421	PF19421 Furry protein C-terminal	R	KOG1825	Fry-like conserved proteins
E9Q8T2	PR domain zinc finger protein 15 OS=Mus musculus OX=10090 GN=Prdm15 PE=1 SV=1	Prdm15	2.81	3	3	3	2432.34	2354.76	1860.32	2593.35			1.05287	1.01929	0.805266	1.12257			1.17039		nucleus	K24647			GO:0006355 regulation of DNA-templated transcription; GO:0006357 regulation of transcription by RNA polymerase II; GO:0009889 regulation of biosynthetic process; GO:0010468 regulation of gene expression; GO:0010556 regulation of macromolecule biosynthetic process; GO:0019219 regulation of nucleobase-containing compound metabolic process; GO:0019222 regulation of metabolic process; GO:0031323 regu…	GO:0005622 intracellular anatomical structure; GO:0005634 nucleus; GO:0005654 nucleoplasm; GO:0016604 nuclear body; GO:0031974 membrane-enclosed lumen; GO:0031981 nuclear lumen; GO:0043226 organelle; GO:0043227 membrane-bounded organelle; GO:0043229 intracellular organelle; GO:0043231 intracellular membrane-bounded organelle; GO:0043233 organelle lumen; GO:0070013 intracellular organelle lumen;	GO:0000981 DNA-binding transcription factor activity, RNA polymerase II-specific; GO:0003700 DNA-binding transcription factor activity; GO:0140110 transcription regulator activity;	PF00096	PF00096 Zinc finger, C2H2 type	R	KOG1721	FOG: Zn-finger			Transcription factor
E9Q912	Rap1 GTPase-GDP dissociation stimulator 1 OS=Mus musculus OX=10090 GN=Rap1gds1 PE=2 SV=1	Rap1gds1	28.01	15	15	15	17739.9	18900.5	17099	18019.9	15462.8	14038.5	1.05114	1.11991	1.01317	1.06773	0.916218	0.831824	0.88429	0.179176	cytoplasm				GO:0001654 eye development; GO:0001745 compound eye morphogenesis; GO:0001751 compound eye photoreceptor cell differentiation; GO:0001754 eye photoreceptor cell differentiation; GO:0006082 organic acid metabolic process; GO:0006091 generation of precursor metabolites and energy; GO:0006099 tricarboxylic acid cycle; GO:0006101 citrate metabolic process; GO:0006873 intracellular monoatomic ion home…	GO:0005622 intracellular anatomical structure; GO:0005737 cytoplasm; GO:0005739 mitochondrion; GO:0005783 endoplasmic reticulum; GO:0005829 cytosol; GO:0012505 endomembrane system; GO:0043226 organelle; GO:0043227 membrane-bounded organelle; GO:0043229 intracellular organelle; GO:0043231 intracellular membrane-bounded organelle;	GO:0005096 GTPase activator activity; GO:0008047 enzyme activator activity; GO:0030234 enzyme regulator activity; GO:0030695 GTPase regulator activity; GO:0060589 nucleoside-triphosphatase regulator activity; GO:0098772 molecular function regulator activity;			T	KOG4500	Rho/Rac GTPase guanine nucleotide exchange factor smgGDS/Vimar						FATTY ACID METABOLISM	https://www.gsea-msigdb.org/gsea/msigdb/mouse/geneset/HALLMARK_FATTY_ACID_METABOLISM
E9Q9D5	Rab-like protein 2A OS=Mus musculus OX=10090 GN=Rabl2 PE=1 SV=1	Rabl2	17.04	4	4	4	3959.98	3852.37	3417.21	3081.29	3248.43	3764.45	1.11425	1.08397	0.961523	0.867003	0.914032	1.05923	0.898893	0.222989	cytoplasm	K07931			GO:0000003 reproduction; GO:0000902 cell morphogenesis; GO:0006810 transport; GO:0006996 organelle organization; GO:0007017 microtubule-based process; GO:0007018 microtubule-based movement; GO:0007275 multicellular organism development; GO:0007338 single fertilization; GO:0007399 nervous system development; GO:0008594 photoreceptor cell morphogenesis; GO:0009566 fertilization; GO:0009653 anatomic…	GO:0000242 pericentriolar material; GO:0005622 intracellular anatomical structure; GO:0005737 cytoplasm; GO:0005813 centrosome; GO:0005814 centriole; GO:0005815 microtubule organizing center; GO:0005856 cytoskeleton; GO:0005929 cilium; GO:0015630 microtubule cytoskeleton; GO:0030990 intraciliary transport particle; GO:0030992 intraciliary transport particle B; GO:0031514 motile cilium; GO:0032991…	GO:0000166 nucleotide binding; GO:0001882 nucleoside binding; GO:0001883 purine nucleoside binding; GO:0003824 catalytic activity; GO:0003924 GTPase activity; GO:0005488 binding; GO:0005525 GTP binding; GO:0016462 pyrophosphatase activity; GO:0016787 hydrolase activity; GO:0016817 hydrolase activity, acting on acid anhydrides; GO:0016818 hydrolase activity, acting on acid anhydrides, in phosphoru…	PF00071	PF00071 Ras family	U	KOG0087	GTPase Rab11/YPT3, small G protein superfamily
E9QAM5	Helicase with zinc finger domain 2 OS=Mus musculus OX=10090 GN=Helz2 PE=1 SV=1	Helz2	4	11	11	11	2912.47	2791.92	2695.42	2895.12	4397.98		0.927957	0.889548	0.858802	0.922429	1.40126		1.30237	0.450744	nucleus	K25165			GO:0006355 regulation of DNA-templated transcription; GO:0006357 regulation of transcription by RNA polymerase II; GO:0009889 regulation of biosynthetic process; GO:0009891 positive regulation of biosynthetic process; GO:0009893 positive regulation of metabolic process; GO:0010468 regulation of gene expression; GO:0010556 regulation of macromolecule biosynthetic process; GO:0010557 positive regul…	GO:0005622 intracellular anatomical structure; GO:0005634 nucleus; GO:0005654 nucleoplasm; GO:0031974 membrane-enclosed lumen; GO:0031981 nuclear lumen; GO:0043226 organelle; GO:0043227 membrane-bounded organelle; GO:0043229 intracellular organelle; GO:0043231 intracellular membrane-bounded organelle; GO:0043233 organelle lumen; GO:0070013 intracellular organelle lumen;	GO:0003712 transcription coregulator activity; GO:0003713 transcription coactivator activity; GO:0030374 nuclear receptor coactivator activity; GO:0140110 transcription regulator activity;	PF13086; PF13087; PF00773	PF13086 AAA domain; PF13087 AAA domain; PF00773 RNB domain	J	KOG2102	Exosomal 3'-5' exoribonuclease complex, subunit Rrp44/Dis3				R-MMU-1430728 Metabolism;R-MMU-2262752 Cellular responses to stress;R-MMU-400206 Regulation of lipid metabolism by PPARalpha;R-MMU-556833 Metabolism of lipids;R-MMU-8953897 Cellular responses to stimuli;R-MMU-9707564 Cytoprotection by HMOX1;R-MMU-9711123 Cellular response to chemical stress	https://reactome.org/PathwayBrowser/#/R-MMU-1430728;https://reactome.org/PathwayBrowser/#/R-MMU-2262752;https://reactome.org/PathwayBrowser/#/R-MMU-400206;https://reactome.org/PathwayBrowser/#/R-MMU-556833;https://reactome.org/PathwayBrowser/#/R-MMU-8953897;https://reactome.org/PathwayBrowser/#/R-MMU-9707564;https://reactome.org/PathwayBrowser/#/R-MMU-9711123	INTERFERON ALPHA RESPONSE;INTERFERON GAMMA RESPONSE	https://www.gsea-msigdb.org/gsea/msigdb/mouse/geneset/HALLMARK_INTERFERON_ALPHA_RESPONSE;https://www.gsea-msigdb.org/gsea/msigdb/mouse/geneset/HALLMARK_INTERFERON_GAMMA_RESPONSE
E9QAT4	Protein transport protein Sec16A OS=Mus musculus OX=10090 GN=Sec16a PE=1 SV=1	Sec16a	11.71	25	25	25	9287.05	9369.51	10043.9	8258.22	8074.55	11206	0.990808	0.999606	1.07155	0.881045	0.86145	1.19554	0.959524	0.655603	nucleus	K20353			GO:0003400 regulation of COPII vesicle coating; GO:0006810 transport; GO:0006888 endoplasmic reticulum to Golgi vesicle-mediated transport; GO:0006900 vesicle budding from membrane; GO:0006901 vesicle coating; GO:0006903 vesicle targeting; GO:0006950 response to stress; GO:0006996 organelle organization; GO:0007029 endoplasmic reticulum organization; GO:0007030 Golgi organization; GO:0007154 cell…	GO:0005622 intracellular anatomical structure; GO:0005737 cytoplasm; GO:0005783 endoplasmic reticulum; GO:0005794 Golgi apparatus; GO:0005829 cytosol; GO:0012505 endomembrane system; GO:0016020 membrane; GO:0043226 organelle; GO:0043227 membrane-bounded organelle; GO:0043229 intracellular organelle; GO:0043231 intracellular membrane-bounded organelle; GO:0070971 endoplasmic reticulum exit site;	GO:0005488 binding; GO:0005515 protein binding; GO:0019899 enzyme binding; GO:0031267 small GTPase binding; GO:0051020 GTPase binding;	PF12932; PF12931	PF12932 Vesicle coat trafficking protein Sec16 mid-region; PF12931 Sec23-binding domain of Sec16	K	KOG1913	Regucalcin gene promoter region-related protein (RGPR)				R-MMU-199977 ER to Golgi Anterograde Transport;R-MMU-199991 Membrane Trafficking;R-MMU-204005 COPII-mediated vesicle transport;R-MMU-392499 Metabolism of proteins;R-MMU-446203 Asparagine N-linked glycosylation;R-MMU-5653656 Vesicle-mediated transport;R-MMU-597592 Post-translational protein modification;R-MMU-948021 Transport to the Golgi and subsequent modification	https://reactome.org/PathwayBrowser/#/R-MMU-199977;https://reactome.org/PathwayBrowser/#/R-MMU-199991;https://reactome.org/PathwayBrowser/#/R-MMU-204005;https://reactome.org/PathwayBrowser/#/R-MMU-392499;https://reactome.org/PathwayBrowser/#/R-MMU-446203;https://reactome.org/PathwayBrowser/#/R-MMU-5653656;https://reactome.org/PathwayBrowser/#/R-MMU-597592;https://reactome.org/PathwayBrowser/#/R-M…
F6ZDS4	Nucleoprotein TPR OS=Mus musculus OX=10090 GN=Tpr PE=1 SV=1	Tpr	24.6	55	55	55	31681.2	33422.8	28846.5	30667.1	32629.5	34895.9	0.989301	1.04369	0.900782	0.957634	1.01891	1.08969	1.04515	0.477223	nucleus	K09291	TPR; nucleoprotein TPR	mmu03013 Nucleocytoplasmic transport; mmu05014 Amyotrophic lateral sclerosis; mmu05216 Thyroid cancer; mmu05200 Pathways in cancer	GO:0000003 reproduction; GO:0000022 mitotic spindle elongation; GO:0000070 mitotic sister chromatid segregation; GO:0000075 cell cycle checkpoint signaling; GO:0000122 negative regulation of transcription by RNA polymerase II; GO:0000226 microtubule cytoskeleton organization; GO:0000278 mitotic cell cycle; GO:0000280 nuclear division; GO:0000819 sister chromatid segregation; GO:0003006 developmen…	GO:0000228 nuclear chromosome; GO:0000775 chromosome, centromeric region; GO:0000776 kinetochore; GO:0000785 chromatin; GO:0000791 euchromatin; GO:0005622 intracellular anatomical structure; GO:0005634 nucleus; GO:0005635 nuclear envelope; GO:0005643 nuclear pore; GO:0005652 nuclear lamina; GO:0005654 nucleoplasm; GO:0005694 chromosome; GO:0005730 nucleolus; GO:0005737 cytoplasm; GO:0005819 spind…	GO:0003676 nucleic acid binding; GO:0003677 DNA binding; GO:0003682 chromatin binding; GO:0003723 RNA binding; GO:0003729 mRNA binding; GO:0005198 structural molecule activity; GO:0005488 binding; GO:0005515 protein binding; GO:0008092 cytoskeletal protein binding; GO:0015631 tubulin binding; GO:0017056 structural constituent of nuclear pore; GO:0019899 enzyme binding; GO:0019900 kinase binding; …			S	KOG4674	Uncharacterized conserved coiled-coil protein				R-MMU-1430728 Metabolism;R-MMU-159227 Transport of the SLBP independent Mature mRNA;R-MMU-159230 Transport of the SLBP Dependant Mature mRNA;R-MMU-159231 Transport of Mature mRNA Derived from an Intronless Transcript;R-MMU-159234 Transport of Mature mRNAs Derived from Intronless Transcripts;R-MMU-159236 Transport of Mature mRNA derived from an Intron-Containing Transcript;R-MMU-1640170 Cell Cycle…	https://reactome.org/PathwayBrowser/#/R-MMU-1430728;https://reactome.org/PathwayBrowser/#/R-MMU-159227;https://reactome.org/PathwayBrowser/#/R-MMU-159230;https://reactome.org/PathwayBrowser/#/R-MMU-159231;https://reactome.org/PathwayBrowser/#/R-MMU-159234;https://reactome.org/PathwayBrowser/#/R-MMU-159236;https://reactome.org/PathwayBrowser/#/R-MMU-1640170;https://reactome.org/PathwayBrowser/#/R-…
F7BJB9	MORC family CW-type zinc finger protein 3 OS=Mus musculus OX=10090 GN=Morc3 PE=1 SV=1	Morc3	17.94	17	17	17	10580.9	10834.7	10032.4	7822.91	9272.54	12400	1.04171	1.0667	0.987709	0.770181	0.912899	1.2208	0.937912	0.580399	nucleus	K24135			GO:0006468 protein phosphorylation; GO:0006793 phosphorus metabolic process; GO:0006796 phosphate-containing compound metabolic process; GO:0006807 nitrogen compound metabolic process; GO:0007275 multicellular organism development; GO:0008104 protein localization; GO:0008152 metabolic process; GO:0008285 negative regulation of cell population proliferation; GO:0009791 post-embryonic development; …	GO:0005622 intracellular anatomical structure; GO:0005634 nucleus; GO:0005654 nucleoplasm; GO:0016604 nuclear body; GO:0016605 PML body; GO:0031974 membrane-enclosed lumen; GO:0031981 nuclear lumen; GO:0043226 organelle; GO:0043227 membrane-bounded organelle; GO:0043229 intracellular organelle; GO:0043231 intracellular membrane-bounded organelle; GO:0043233 organelle lumen; GO:0070013 intracellul…		PF13589; PF07496	PF13589 Histidine kinase-, DNA gyrase B-, and HSP90-like ATPase; PF07496 CW-type Zinc Finger	D	KOG1845	MORC family ATPases			Transcription factor
F8VPQ2	AT-rich interactive domain-containing protein 4A OS=Mus musculus OX=10090 GN=Arid4a PE=1 SV=1	Arid4a	7.61	8	7	7	3571.65	3323.48	3737.04	4407.21	3383.07		0.969374	0.902019	1.01426	1.19615	0.918192		1.09906	0.628644	nucleus	K19194			GO:0000003 reproduction; GO:0002064 epithelial cell development; GO:0003006 developmental process involved in reproduction; GO:0006139 nucleobase-containing compound metabolic process; GO:0006325 chromatin organization; GO:0006351 DNA-templated transcription; GO:0006355 regulation of DNA-templated transcription; GO:0006357 regulation of transcription by RNA polymerase II; GO:0006366 transcription…	GO:0000118 histone deacetylase complex; GO:0000228 nuclear chromosome; GO:0000785 chromatin; GO:0005622 intracellular anatomical structure; GO:0005634 nucleus; GO:0005654 nucleoplasm; GO:0005694 chromosome; GO:0005737 cytoplasm; GO:0005829 cytosol; GO:0005886 plasma membrane; GO:0016020 membrane; GO:0017053 transcription repressor complex; GO:0031974 membrane-enclosed lumen; GO:0031981 nuclear lu…	GO:0000981 DNA-binding transcription factor activity, RNA polymerase II-specific; GO:0001067 transcription regulatory region nucleic acid binding; GO:0003676 nucleic acid binding; GO:0003677 DNA binding; GO:0003700 DNA-binding transcription factor activity; GO:0003824 catalytic activity; GO:0004407 histone deacetylase activity; GO:0005488 binding; GO:0016787 hydrolase activity; GO:0016810 hydrola…	PF08169; PF01388	PF08169 RBB1NT (NUC162) domain; PF01388 ARID/BRIGHT DNA binding domain	BK	KOG3001	Dosage compensation regulatory complex/histone acetyltransferase complex, subunit MSL-3/MRG15/EAF3, and related CHROMO domain-containing proteins				R-MMU-3214815 HDACs deacetylate histones;R-MMU-3247509 Chromatin modifying enzymes;R-MMU-4839726 Chromatin organization	https://reactome.org/PathwayBrowser/#/R-MMU-3214815;https://reactome.org/PathwayBrowser/#/R-MMU-3247509;https://reactome.org/PathwayBrowser/#/R-MMU-4839726	G2M CHECKPOINT	https://www.gsea-msigdb.org/gsea/msigdb/mouse/geneset/HALLMARK_G2M_CHECKPOINT
F8VPZ5	DNA excision repair protein ERCC-6 OS=Mus musculus OX=10090 GN=Ercc6 PE=1 SV=1	Ercc6	3.78	4	4	4	2082.62	2127.5	1806.13	1462.94	2576.85		1.03551	1.05782	0.898032	0.727394	1.28124		1.00722	0.9336	nucleus	K10841	ERCC6; DNA excision repair protein ERCC-6	mmu03420 Nucleotide excision repair	GO:0001932 regulation of protein phosphorylation; GO:0001934 positive regulation of protein phosphorylation; GO:0006139 nucleobase-containing compound metabolic process; GO:0006259 DNA metabolic process; GO:0006281 DNA repair; GO:0006283 transcription-coupled nucleotide-excision repair; GO:0006284 base-excision repair; GO:0006289 nucleotide-excision repair; GO:0006351 DNA-templated transcription;…	GO:0005622 intracellular anatomical structure; GO:0005634 nucleus; GO:0005654 nucleoplasm; GO:0005730 nucleolus; GO:0008023 transcription elongation factor complex; GO:0031974 membrane-enclosed lumen; GO:0031981 nuclear lumen; GO:0032991 protein-containing complex; GO:0043226 organelle; GO:0043227 membrane-bounded organelle; GO:0043228 non-membrane-bounded organelle; GO:0043229 intracellular orga…	GO:0000166 nucleotide binding; GO:0003676 nucleic acid binding; GO:0003677 DNA binding; GO:0003682 chromatin binding; GO:0003824 catalytic activity; GO:0005488 binding; GO:0005515 protein binding; GO:0005524 ATP binding; GO:0008047 enzyme activator activity; GO:0008094 ATP-dependent activity, acting on DNA; GO:0016462 pyrophosphatase activity; GO:0016787 hydrolase activity; GO:0016817 hydrolase a…	PF00176; PF00271	PF00176 SNF2-related domain; PF00271 Helicase conserved C-terminal domain	KL	KOG0387	Transcription-coupled repair protein CSB/RAD26 (contains SNF2 family DNA-dependent ATPase domain)				R-MMU-212165 Epigenetic regulation of gene expression;R-MMU-5250913 Positive epigenetic regulation of rRNA expression;R-MMU-5250924 B-WICH complex positively regulates rRNA expression;R-MMU-5696398 Nucleotide Excision Repair;R-MMU-6781823 Formation of TC-NER Pre-Incision Complex;R-MMU-6781827 Transcription-Coupled Nucleotide Excision Repair (TC-NER);R-MMU-6782135 Dual incision in TC-NER;R-MMU-678…	https://reactome.org/PathwayBrowser/#/R-MMU-212165;https://reactome.org/PathwayBrowser/#/R-MMU-5250913;https://reactome.org/PathwayBrowser/#/R-MMU-5250924;https://reactome.org/PathwayBrowser/#/R-MMU-5696398;https://reactome.org/PathwayBrowser/#/R-MMU-6781823;https://reactome.org/PathwayBrowser/#/R-MMU-6781827;https://reactome.org/PathwayBrowser/#/R-MMU-6782135;https://reactome.org/PathwayBrowser/…
G3X912	DNA-dependent metalloprotease SPRTN OS=Mus musculus OX=10090 GN=Sprtn PE=2 SV=1	Sprtn	5.43	2	2	2	1104.12	927.008	1114.78	1782.32	1356.13		0.878467	0.737552	0.886948	1.41806	1.07897		1.49644	0.0530447	nucleus	K24051			GO:0000278 mitotic cell cycle; GO:0000731 DNA synthesis involved in DNA repair; GO:0006139 nucleobase-containing compound metabolic process; GO:0006259 DNA metabolic process; GO:0006281 DNA repair; GO:0006301 postreplication repair; GO:0006725 cellular aromatic compound metabolic process; GO:0006807 nitrogen compound metabolic process; GO:0006950 response to stress; GO:0006974 DNA damage response…	GO:0001674 female germ cell nucleus; GO:0001940 male pronucleus; GO:0005622 intracellular anatomical structure; GO:0005634 nucleus; GO:0005654 nucleoplasm; GO:0005694 chromosome; GO:0016604 nuclear body; GO:0016607 nuclear speck; GO:0031974 membrane-enclosed lumen; GO:0031981 nuclear lumen; GO:0042585 germinal vesicle; GO:0043073 germ cell nucleus; GO:0043226 organelle; GO:0043227 membrane-bounde…	GO:0005488 binding; GO:0005515 protein binding; GO:0031593 polyubiquitin modification-dependent protein binding; GO:0032182 ubiquitin-like protein binding; GO:0043130 ubiquitin binding; GO:0070530 K63-linked polyubiquitin modification-dependent protein binding; GO:0140030 modification-dependent protein binding;	PF10263	PF10263 SprT-like family	S	KOG3931	Uncharacterized conserved protein				R-MMU-110313 Translesion synthesis by Y family DNA polymerases bypasses lesions on DNA template;R-MMU-110320 Translesion Synthesis by POLH;R-MMU-73893 DNA Damage Bypass;R-MMU-73894 DNA Repair	https://reactome.org/PathwayBrowser/#/R-MMU-110313;https://reactome.org/PathwayBrowser/#/R-MMU-110320;https://reactome.org/PathwayBrowser/#/R-MMU-73893;https://reactome.org/PathwayBrowser/#/R-MMU-73894
G3X9J0	Signal-induced proliferation-associated 1-like protein 3 OS=Mus musculus OX=10090 GN=Sipa1l3 PE=1 SV=1	Sipa1l3	1.75	2	2	2	1045.14	861.583	843.401	923.854			1.13788	0.938038	0.918243	1.00584			1.0078		nucleus	K17703	SIPA1L3; signal-induced proliferation-associated 1 like protein 3	mmu04015 Rap1 signaling pathway	GO:0000902 cell morphogenesis; GO:0001654 eye development; GO:0002064 epithelial cell development; GO:0002244 hematopoietic progenitor cell differentiation; GO:0002376 immune system process; GO:0002520 immune system development; GO:0003382 epithelial cell morphogenesis; GO:0006996 organelle organization; GO:0007010 cytoskeleton organization; GO:0007163 establishment or maintenance of cell polarit…	GO:0001725 stress fiber; GO:0005622 intracellular anatomical structure; GO:0005856 cytoskeleton; GO:0005911 cell-cell junction; GO:0015629 actin cytoskeleton; GO:0030054 cell junction; GO:0032432 actin filament bundle; GO:0042641 actomyosin; GO:0043226 organelle; GO:0043228 non-membrane-bounded organelle; GO:0043229 intracellular organelle; GO:0043232 intracellular non-membrane-bounded organelle;…				T	KOG3686	Rap1-GTPase-activating protein (Rap1GAP)
G3X9K3	Brefeldin A-inhibited guanine nucleotide-exchange protein 1 OS=Mus musculus OX=10090 GN=Arfgef1 PE=1 SV=1	Arfgef1	11.54	20	20	20	8392.82	9300	9343.7	7683.3	10048.2	12296.8	0.882451	0.977835	0.98243	0.80785	1.0565	1.29293	1.11066	0.565875	cytoplasm	K18442	ARFGEF; brefeldin A-inhibited guanine nucleotide-exchange protein	mmu04144 Endocytosis	GO:0001817 regulation of cytokine production; GO:0001819 positive regulation of cytokine production; GO:0001881 receptor recycling; GO:0006810 transport; GO:0006887 exocytosis; GO:0006892 post-Golgi vesicle-mediated transport; GO:0006893 Golgi to plasma membrane transport; GO:0006996 organelle organization; GO:0007030 Golgi organization; GO:0007032 endosome organization; GO:0007154 cell communica…	GO:0000139 Golgi membrane; GO:0005622 intracellular anatomical structure; GO:0005634 nucleus; GO:0005654 nucleoplasm; GO:0005730 nucleolus; GO:0005737 cytoplasm; GO:0005768 endosome; GO:0005794 Golgi apparatus; GO:0005802 trans-Golgi network; GO:0005815 microtubule organizing center; GO:0005829 cytosol; GO:0005856 cytoskeleton; GO:0005874 microtubule; GO:0005879 axonemal microtubule; GO:0005881 c…	GO:0005085 guanyl-nucleotide exchange factor activity; GO:0005102 signaling receptor binding; GO:0005488 binding; GO:0005515 protein binding; GO:0008092 cytoskeletal protein binding; GO:0017022 myosin binding; GO:0019899 enzyme binding; GO:0031267 small GTPase binding; GO:0034237 protein kinase A regulatory subunit binding; GO:0050811 GABA receptor binding; GO:0051018 protein kinase A binding; GO…	PF12783; PF01369	PF12783 Guanine nucleotide exchange factor in Golgi transport N-terminal; PF01369 Sec7 domain	U	KOG0929	Guanine nucleotide exchange factor						MITOTIC SPINDLE;PROTEIN SECRETION	https://www.gsea-msigdb.org/gsea/msigdb/mouse/geneset/HALLMARK_MITOTIC_SPINDLE;https://www.gsea-msigdb.org/gsea/msigdb/mouse/geneset/HALLMARK_PROTEIN_SECRETION
G3X9X1	Kelch repeat and BTB domain-containing protein 2 OS=Mus musculus OX=10090 GN=Kbtbd2 PE=1 SV=1	Kbtbd2	10.27	7	7	7	3777.74	2898.54	3035.11	4049.15	4212.99	3710.54	1.0453	0.802028	0.839817	1.1204	1.16574	1.02671	1.23285	0.0753015	cytoplasm,nucleus	K10470				GO:0000151 ubiquitin ligase complex; GO:0005622 intracellular anatomical structure; GO:0031461 cullin-RING ubiquitin ligase complex; GO:0031463 Cul3-RING ubiquitin ligase complex; GO:0032991 protein-containing complex; GO:1902494 catalytic complex; GO:1990234 transferase complex;		PF00651; PF07707	PF00651 BTB/POZ domain; PF07707 BTB And C-terminal Kelch	TR	KOG4441	Proteins containing BTB/POZ and Kelch domains, involved in regulatory/signal transduction processes
G5E829	Plasma membrane calcium-transporting ATPase 1 OS=Mus musculus OX=10090 GN=Atp2b1 PE=1 SV=1	Atp2b1	14.18	13	13	13	13274.4	12097.6	13067.8	10773.7	10781	11199.1	1.11873	1.01955	1.10132	0.907978	0.908593	0.943829	0.85208	0.00710558	plasma membrane	K05850	ATP2B; P-type Ca2+ transporter type 2B [EC:7.2.2.10]	mmu04961 Endocrine and other factor-regulated calcium reabsorption; mmu04024 cAMP signaling pathway; mmu04972 Pancreatic secretion; mmu04020 Calcium signaling pathway; mmu04261 Adrenergic signaling in cardiomyocytes; mmu04022 cGMP-PKG signaling pathway; mmu04970 Salivary secretion; mmu04925 Aldosterone synthesis and secretion; mmu04978 Mineral absorption	GO:0000820 regulation of glutamine family amino acid metabolic process; GO:0000821 regulation of arginine metabolic process; GO:0000902 cell morphogenesis; GO:0001101 response to acid chemical; GO:0001654 eye development; GO:0001932 regulation of protein phosphorylation; GO:0001934 positive regulation of protein phosphorylation; GO:0002026 regulation of the force of heart contraction; GO:0002064 …	GO:0005622 intracellular anatomical structure; GO:0005634 nucleus; GO:0005737 cytoplasm; GO:0005783 endoplasmic reticulum; GO:0005886 plasma membrane; GO:0005929 cilium; GO:0009898 cytoplasmic side of plasma membrane; GO:0012505 endomembrane system; GO:0014069 postsynaptic density; GO:0016020 membrane; GO:0016323 basolateral plasma membrane; GO:0016324 apical plasma membrane; GO:0030016 myofibril…	GO:0000166 nucleotide binding; GO:0003824 catalytic activity; GO:0004857 enzyme inhibitor activity; GO:0005102 signaling receptor binding; GO:0005215 transporter activity; GO:0005388 P-type calcium transporter activity; GO:0005488 binding; GO:0005509 calcium ion binding; GO:0005515 protein binding; GO:0005516 calmodulin binding; GO:0005524 ATP binding; GO:0008324 monoatomic cation transmembrane t…	PF00690; PF00702	PF00690 Cation transporter/ATPase, N-terminus; PF00702 haloacid dehalogenase-like hydrolase	P	KOG0204	Calcium transporting ATPase	WP1983 Splicing factor NOVA regulated synaptic proteins;WP553 Calcium regulation in cardiac cells	http://www.wikipathways.org/instance/WP1983_r123566;http://www.wikipathways.org/instance/WP553_r117867		R-MMU-109582 Hemostasis;R-MMU-382551 Transport of small molecules;R-MMU-397014 Muscle contraction;R-MMU-418346 Platelet homeostasis;R-MMU-418359 Reduction of cytosolic Ca++ levels;R-MMU-418360 Platelet calcium homeostasis;R-MMU-5576891 Cardiac conduction;R-MMU-5578775 Ion homeostasis;R-MMU-936837 Ion transport by P-type ATPases;R-MMU-983712 Ion channel transport	https://reactome.org/PathwayBrowser/#/R-MMU-109582;https://reactome.org/PathwayBrowser/#/R-MMU-382551;https://reactome.org/PathwayBrowser/#/R-MMU-397014;https://reactome.org/PathwayBrowser/#/R-MMU-418346;https://reactome.org/PathwayBrowser/#/R-MMU-418359;https://reactome.org/PathwayBrowser/#/R-MMU-418360;https://reactome.org/PathwayBrowser/#/R-MMU-5576891;https://reactome.org/PathwayBrowser/#/R-M…	TNFA SIGNALING VIA NFKB;INFLAMMATORY RESPONSE;UV RESPONSE DN	https://www.gsea-msigdb.org/gsea/msigdb/mouse/geneset/HALLMARK_TNFA_SIGNALING_VIA_NFKB;https://www.gsea-msigdb.org/gsea/msigdb/mouse/geneset/HALLMARK_INFLAMMATORY_RESPONSE;https://www.gsea-msigdb.org/gsea/msigdb/mouse/geneset/HALLMARK_UV_RESPONSE_DN
G5E870	E3 ubiquitin-protein ligase TRIP12 OS=Mus musculus OX=10090 GN=Trip12 PE=1 SV=1	Trip12	15.75	28	28	28	28692.9	27788.5	25820	25210.4	27785.6	23356.7	1.08511	1.05091	0.976464	0.95341	1.0508	0.883307	0.927721	0.265131	nucleus	K10590	TRIP12; E3 ubiquitin-protein ligase TRIP12 [EC:2.3.2.26]	mmu04120 Ubiquitin mediated proteolysis	GO:0000209 protein polyubiquitination; GO:0006282 regulation of DNA repair; GO:0006508 proteolysis; GO:0006511 ubiquitin-dependent protein catabolic process; GO:0006807 nitrogen compound metabolic process; GO:0006950 response to stress; GO:0006974 DNA damage response; GO:0008152 metabolic process; GO:0009056 catabolic process; GO:0009057 macromolecule catabolic process; GO:0009892 negative regula…	GO:0005622 intracellular anatomical structure; GO:0005634 nucleus; GO:0005654 nucleoplasm; GO:0005737 cytoplasm; GO:0005829 cytosol; GO:0016604 nuclear body; GO:0016607 nuclear speck; GO:0031974 membrane-enclosed lumen; GO:0031981 nuclear lumen; GO:0043226 organelle; GO:0043227 membrane-bounded organelle; GO:0043229 intracellular organelle; GO:0043231 intracellular membrane-bounded organelle; GO:…	GO:0003824 catalytic activity; GO:0004842 ubiquitin-protein transferase activity; GO:0005102 signaling receptor binding; GO:0005488 binding; GO:0005515 protein binding; GO:0008134 transcription factor binding; GO:0016740 transferase activity; GO:0019787 ubiquitin-like protein transferase activity; GO:0046966 nuclear thyroid hormone receptor binding; GO:0051427 hormone receptor binding; GO:0061630…	PF00632	PF00632 HECT-domain (ubiquitin-transferase)	O	KOG0170	E3 ubiquitin protein ligase				R-MMU-1280218 Adaptive Immune System;R-MMU-168256 Immune System;R-MMU-983168 Antigen processing: Ubiquitination & Proteasome degradation;R-MMU-983169 Class I MHC mediated antigen processing & presentation	https://reactome.org/PathwayBrowser/#/R-MMU-1280218;https://reactome.org/PathwayBrowser/#/R-MMU-168256;https://reactome.org/PathwayBrowser/#/R-MMU-983168;https://reactome.org/PathwayBrowser/#/R-MMU-983169
G5E8K5	Ankyrin-3 OS=Mus musculus OX=10090 GN=Ank3 PE=1 SV=1	Ank3	0.41	1	1	1	3420.55	2817.27	2471.25		3081.98	5186.71	1.00736	0.829694	0.72779		0.907652	1.5275	1.42415	0.246447	nucleus	K10380	ANK; ankyrin	mmu05205 Proteoglycans in cancer	GO:0000278 mitotic cell cycle; GO:0000281 mitotic cytokinesis; GO:0000902 cell morphogenesis; GO:0000910 cytokinesis; GO:0001508 action potential; GO:0002027 regulation of heart rate; GO:0002028 regulation of sodium ion transport; GO:0003008 system process; GO:0003012 muscle system process; GO:0003013 circulatory system process; GO:0003015 heart process; GO:0003254 regulation of membrane depolari…	GO:0000323 lytic vacuole; GO:0005622 intracellular anatomical structure; GO:0005737 cytoplasm; GO:0005764 lysosome; GO:0005773 vacuole; GO:0005783 endoplasmic reticulum; GO:0005794 Golgi apparatus; GO:0005829 cytosol; GO:0005856 cytoskeleton; GO:0005886 plasma membrane; GO:0005911 cell-cell junction; GO:0009986 cell surface; GO:0012505 endomembrane system; GO:0014069 postsynaptic density; GO:0014…	GO:0005198 structural molecule activity; GO:0005200 structural constituent of cytoskeleton; GO:0005488 binding; GO:0005515 protein binding; GO:0008092 cytoskeletal protein binding; GO:0015459 potassium channel regulator activity; GO:0016247 channel regulator activity; GO:0019899 enzyme binding; GO:0030507 spectrin binding; GO:0030674 protein-macromolecule adaptor activity; GO:0044325 transmembran…	PF17809; PF00531	PF17809 UPA domain; PF00531 Death domain	M	KOG4177	Ankyrin	WP1983 Splicing factor NOVA regulated synaptic proteins	http://www.wikipathways.org/instance/WP1983_r123566
G5E8P1	Bromodomain-containing protein 1 OS=Mus musculus OX=10090 GN=Brd1 PE=1 SV=1	Brd1	5.86	6	6	6	3090.72	3483.67	3296.69	3128.89	3690.24	8255.85	0.743377	0.837889	0.792916	0.752557	0.887573	1.98569	1.52719	0.336421	nucleus	K11349			GO:0000902 cell morphogenesis; GO:0006325 chromatin organization; GO:0006473 protein acetylation; GO:0006475 internal protein amino acid acetylation; GO:0006807 nitrogen compound metabolic process; GO:0006935 chemotaxis; GO:0006996 organelle organization; GO:0007275 multicellular organism development; GO:0007399 nervous system development; GO:0007409 axonogenesis; GO:0007411 axon guidance; GO:000…	GO:0000123 histone acetyltransferase complex; GO:0005622 intracellular anatomical structure; GO:0005634 nucleus; GO:0005654 nucleoplasm; GO:0016604 nuclear body; GO:0016607 nuclear speck; GO:0031248 protein acetyltransferase complex; GO:0031974 membrane-enclosed lumen; GO:0031981 nuclear lumen; GO:0032991 protein-containing complex; GO:0043226 organelle; GO:0043227 membrane-bounded organelle; GO:…	GO:0005488 binding; GO:0005515 protein binding; GO:0042393 histone binding;	PF13832; PF00439; PF00855	PF13832 PHD-zinc-finger like domain; PF00439 Bromodomain; PF00855 PWWP domain	R	KOG0955	PHD finger protein BR140/LIN-49				R-MMU-212436 Generic Transcription Pathway;R-MMU-3214847 HATs acetylate histones;R-MMU-3247509 Chromatin modifying enzymes;R-MMU-3700989 Transcriptional Regulation by TP53;R-MMU-4839726 Chromatin organization;R-MMU-5633007 Regulation of TP53 Activity;R-MMU-6804758 Regulation of TP53 Activity through Acetylation;R-MMU-73857 RNA Polymerase II Transcription;R-MMU-74160 Gene expression (Transcription)	https://reactome.org/PathwayBrowser/#/R-MMU-212436;https://reactome.org/PathwayBrowser/#/R-MMU-3214847;https://reactome.org/PathwayBrowser/#/R-MMU-3247509;https://reactome.org/PathwayBrowser/#/R-MMU-3700989;https://reactome.org/PathwayBrowser/#/R-MMU-4839726;https://reactome.org/PathwayBrowser/#/R-MMU-5633007;https://reactome.org/PathwayBrowser/#/R-MMU-6804758;https://reactome.org/PathwayBrowser/…
G5E8Z2	Transcription initiation factor TFIID subunit 4B OS=Mus musculus OX=10090 GN=Taf4b PE=1 SV=2	Taf4b	4.94	3	3	3	1489.02	1765.36	1899.84	1738.34	1507.24		0.886343	1.05083	1.13088	1.03475	0.897188		0.944541	0.646535	nucleus	K03129	TAF4; transcription initiation factor TFIID subunit 4	mmu05016 Huntington disease; mmu03022 Basal transcription factors	GO:0006139 nucleobase-containing compound metabolic process; GO:0006351 DNA-templated transcription; GO:0006352 DNA-templated transcription initiation; GO:0006355 regulation of DNA-templated transcription; GO:0006357 regulation of transcription by RNA polymerase II; GO:0006366 transcription by RNA polymerase II; GO:0006367 transcription initiation at RNA polymerase II promoter; GO:0006725 cellula…	GO:0000428 DNA-directed RNA polymerase complex; GO:0001650 fibrillar center; GO:0005622 intracellular anatomical structure; GO:0005634 nucleus; GO:0005654 nucleoplasm; GO:0005667 transcription regulator complex; GO:0005669 transcription factor TFIID complex; GO:0005730 nucleolus; GO:0005737 cytoplasm; GO:0016591 RNA polymerase II, holoenzyme; GO:0030880 RNA polymerase complex; GO:0031974 membrane…	GO:0003676 nucleic acid binding; GO:0003677 DNA binding; GO:0003712 transcription coregulator activity; GO:0003713 transcription coactivator activity; GO:0005488 binding; GO:0005515 protein binding; GO:0008134 transcription factor binding; GO:0051059 NF-kappaB binding; GO:0097159 organic cyclic compound binding; GO:0140110 transcription regulator activity; GO:1901363 heterocyclic compound binding;			K	KOG2341	TATA box binding protein (TBP)-associated factor, RNA polymerase II			Transcription factor	R-MMU-212436 Generic Transcription Pathway;R-MMU-3700989 Transcriptional Regulation by TP53;R-MMU-5633007 Regulation of TP53 Activity;R-MMU-674695 RNA Polymerase II Pre-transcription Events;R-MMU-6804756 Regulation of TP53 Activity through Phosphorylation;R-MMU-73776 RNA Polymerase II Promoter Escape;R-MMU-73779 RNA Polymerase II Transcription Pre-Initiation And Promoter Opening;R-MMU-73857 RNA P…	https://reactome.org/PathwayBrowser/#/R-MMU-212436;https://reactome.org/PathwayBrowser/#/R-MMU-3700989;https://reactome.org/PathwayBrowser/#/R-MMU-5633007;https://reactome.org/PathwayBrowser/#/R-MMU-674695;https://reactome.org/PathwayBrowser/#/R-MMU-6804756;https://reactome.org/PathwayBrowser/#/R-MMU-73776;https://reactome.org/PathwayBrowser/#/R-MMU-73779;https://reactome.org/PathwayBrowser/#/R-M…
L0N7N1	Kinesin-like protein KIF14 OS=Mus musculus OX=10090 GN=Kif14 PE=1 SV=1	Kif14	10.63	16	16	15	8544.12	9464.94	9664.72	10818	9075.97	10964.2	0.875842	0.970233	0.990712	1.10893	0.930361	1.12392	1.11507	0.21146	nucleus	K17915	KIF14; kinesin family member 14	mmu04814 Motor proteins	GO:0000003 reproduction; GO:0000070 mitotic sister chromatid segregation; GO:0000278 mitotic cell cycle; GO:0000280 nuclear division; GO:0000819 sister chromatid segregation; GO:0000902 cell morphogenesis; GO:0001558 regulation of cell growth; GO:0001932 regulation of protein phosphorylation; GO:0001934 positive regulation of protein phosphorylation; GO:0002064 epithelial cell development; GO:000…	GO:0000785 chromatin; GO:0000792 heterochromatin; GO:0005622 intracellular anatomical structure; GO:0005694 chromosome; GO:0005737 cytoplasm; GO:0005819 spindle; GO:0005829 cytosol; GO:0005856 cytoskeleton; GO:0005871 kinesin complex; GO:0005874 microtubule; GO:0005875 microtubule associated complex; GO:0015630 microtubule cytoskeleton; GO:0016020 membrane; GO:0030496 midbody; GO:0032991 protein-…	GO:0000166 nucleotide binding; GO:0003682 chromatin binding; GO:0003774 cytoskeletal motor activity; GO:0003777 microtubule motor activity; GO:0003824 catalytic activity; GO:0005488 binding; GO:0005515 protein binding; GO:0005524 ATP binding; GO:0008017 microtubule binding; GO:0008092 cytoskeletal protein binding; GO:0008157 protein phosphatase 1 binding; GO:0008574 plus-end-directed microtubule …	PF00225	PF00225 Kinesin motor domain	Z	KOG0245	Kinesin-like protein				R-MMU-162582 Signal Transduction;R-MMU-194315 Signaling by Rho GTPases;R-MMU-195258 RHO GTPase Effectors;R-MMU-5625900 RHO GTPases activate CIT;R-MMU-9012999 RHO GTPase cycle;R-MMU-9696270 RND2 GTPase cycle;R-MMU-9696273 RND1 GTPase cycle;R-MMU-9716542 Signaling by Rho GTPases, Miro GTPases and RHOBTB3	https://reactome.org/PathwayBrowser/#/R-MMU-162582;https://reactome.org/PathwayBrowser/#/R-MMU-194315;https://reactome.org/PathwayBrowser/#/R-MMU-195258;https://reactome.org/PathwayBrowser/#/R-MMU-5625900;https://reactome.org/PathwayBrowser/#/R-MMU-9012999;https://reactome.org/PathwayBrowser/#/R-MMU-9696270;https://reactome.org/PathwayBrowser/#/R-MMU-9696273;https://reactome.org/PathwayBrowser/#/…
O08528	Hexokinase-2 OS=Mus musculus OX=10090 GN=Hk2 PE=1 SV=1	Hk2	30.86	26	26	23	115114	107514	107385	92719.8	94254.1	84879.8	1.14757	1.07181	1.07052	0.924322	0.939618	0.846165	0.823767	0.00815362	cytoplasm	K00844	HK; hexokinase [EC:2.7.1.1]	mmu01200 Carbon metabolism; mmu00520 Amino sugar and nucleotide sugar metabolism; mmu05230 Central carbon metabolism in cancer; mmu04973 Carbohydrate digestion and absorption; mmu01100 Metabolic pathways; mmu00500 Starch and sucrose metabolism; mmu00051 Fructose and mannose metabolism; mmu04930 Type II diabetes mellitus; mmu00052 Galactose metabolism; mmu00010 Glycolysis / Gluconeogenesis; mmu005…	GO:0000271 polysaccharide biosynthetic process; GO:0001678 intracellular glucose homeostasis; GO:0001817 regulation of cytokine production; GO:0001819 positive regulation of cytokine production; GO:0002682 regulation of immune system process; GO:0002684 positive regulation of immune system process; GO:0002697 regulation of immune effector process; GO:0002699 positive regulation of immune effector…	GO:0005622 intracellular anatomical structure; GO:0005634 nucleus; GO:0005654 nucleoplasm; GO:0005737 cytoplasm; GO:0005739 mitochondrion; GO:0005740 mitochondrial envelope; GO:0005741 mitochondrial outer membrane; GO:0005829 cytosol; GO:0005886 plasma membrane; GO:0005901 caveola; GO:0005929 cilium; GO:0005938 cell cortex; GO:0012505 endomembrane system; GO:0016020 membrane; GO:0019867 outer mem…	GO:0000166 nucleotide binding; GO:0000287 magnesium ion binding; GO:0003824 catalytic activity; GO:0004340 glucokinase activity; GO:0004396 hexokinase activity; GO:0004672 protein kinase activity; GO:0005488 binding; GO:0005515 protein binding; GO:0005524 ATP binding; GO:0005536 glucose binding; GO:0005539 glycosaminoglycan binding; GO:0008865 fructokinase activity; GO:0016301 kinase activity; GO…	PF00349; PF03727	PF00349 Hexokinase; PF03727 Hexokinase	G	KOG1369	Hexokinase	WP157 Glycolysis and gluconeogenesis	http://www.wikipathways.org/instance/WP157_r116837		R-MMU-1430728 Metabolism;R-MMU-70171 Glycolysis;R-MMU-70326 Glucose metabolism;R-MMU-71387 Metabolism of carbohydrates	https://reactome.org/PathwayBrowser/#/R-MMU-1430728;https://reactome.org/PathwayBrowser/#/R-MMU-70171;https://reactome.org/PathwayBrowser/#/R-MMU-70326;https://reactome.org/PathwayBrowser/#/R-MMU-71387	HYPOXIA;MTORC1 SIGNALING;MYC TARGETS V2;GLYCOLYSIS;IL2 STAT5 SIGNALING	https://www.gsea-msigdb.org/gsea/msigdb/mouse/geneset/HALLMARK_HYPOXIA;https://www.gsea-msigdb.org/gsea/msigdb/mouse/geneset/HALLMARK_MTORC1_SIGNALING;https://www.gsea-msigdb.org/gsea/msigdb/mouse/geneset/HALLMARK_MYC_TARGETS_V2;https://www.gsea-msigdb.org/gsea/msigdb/mouse/geneset/HALLMARK_GLYCOLYSIS;https://www.gsea-msigdb.org/gsea/msigdb/mouse/geneset/HALLMARK_IL2_STAT5_SIGNALING
O08529	Calpain-2 catalytic subunit OS=Mus musculus OX=10090 GN=Capn2 PE=1 SV=4	Capn2	19	12	12	12	13002.3	12295.8	13029.1	11563.6	13830.6	13062.6	1.01602	0.96081	1.01811	0.903594	1.08074	1.02073	1.00338	0.986946	cytoplasm	K03853	CAPN2; calpain-2 [EC:3.4.22.53]	mmu04210 Apoptosis; mmu04217 Necroptosis; mmu04218 Cellular senescence; mmu05022 Pathways of neurodegeneration - multiple diseases; mmu04510 Focal adhesion; mmu04141 Protein processing in endoplasmic reticulum; mmu05010 Alzheimer disease	GO:0000003 reproduction; GO:0000768 syncytium formation by plasma membrane fusion; GO:0001101 response to acid chemical; GO:0001666 response to hypoxia; GO:0001667 ameboidal-type cell migration; GO:0001701 in utero embryonic development; GO:0001824 blastocyst development; GO:0002064 epithelial cell development; GO:0002065 columnar/cuboidal epithelial cell differentiation; GO:0002066 columnar/cubo…	GO:0000323 lytic vacuole; GO:0000785 chromatin; GO:0005622 intracellular anatomical structure; GO:0005634 nucleus; GO:0005694 chromosome; GO:0005737 cytoplasm; GO:0005739 mitochondrion; GO:0005764 lysosome; GO:0005773 vacuole; GO:0005783 endoplasmic reticulum; GO:0005794 Golgi apparatus; GO:0005829 cytosol; GO:0005856 cytoskeleton; GO:0005886 plasma membrane; GO:0005938 cell cortex; GO:0012505 en…	GO:0003824 catalytic activity; GO:0004175 endopeptidase activity; GO:0004197 cysteine-type endopeptidase activity; GO:0004198 calcium-dependent cysteine-type endopeptidase activity; GO:0005102 signaling receptor binding; GO:0005198 structural molecule activity; GO:0005488 binding; GO:0005509 calcium ion binding; GO:0005515 protein binding; GO:0008092 cytoskeletal protein binding; GO:0008233 pepti…	PF01067; PF13833	PF01067 Calpain large subunit, domain III; PF13833 EF-hand domain pair	OT	KOG0045	Cytosolic Ca2+-dependent cysteine protease (calpain), large subunit (EF-Hand protein superfamily)	WP6 Integrin-mediated cell adhesion;WP2075 Alzheimer's disease	http://www.wikipathways.org/instance/WP6_r116713;http://www.wikipathways.org/instance/WP2075_r116517		R-MMU-1474228 Degradation of the extracellular matrix;R-MMU-1474244 Extracellular matrix organization	https://reactome.org/PathwayBrowser/#/R-MMU-1474228;https://reactome.org/PathwayBrowser/#/R-MMU-1474244	COAGULATION	https://www.gsea-msigdb.org/gsea/msigdb/mouse/geneset/HALLMARK_COAGULATION
O08538	Angiopoietin-1 OS=Mus musculus OX=10090 GN=Angpt1 PE=1 SV=2	Angpt1	9.64	5	5	5	2762.51	2683.2	3348.11	3245.62	2058		0.979791	0.951662	1.18749	1.15114	0.72992		0.904661	0.573311	endoplasmic reticulum	K05465	ANGPT1; angiopoietin 1	mmu04015 Rap1 signaling pathway; mmu04010 MAPK signaling pathway; mmu04151 PI3K-Akt signaling pathway; mmu05323 Rheumatoid arthritis; mmu04066 HIF-1 signaling pathway; mmu04014 Ras signaling pathway	GO:0000003 reproduction; GO:0000165 MAPK cascade; GO:0001525 angiogenesis; GO:0001541 ovarian follicle development; GO:0001568 blood vessel development; GO:0001569 branching involved in blood vessel morphogenesis; GO:0001570 vasculogenesis; GO:0001655 urogenital system development; GO:0001666 response to hypoxia; GO:0001701 in utero embryonic development; GO:0001763 morphogenesis of a branching s…	GO:0005576 extracellular region; GO:0005615 extracellular space; GO:0005886 plasma membrane; GO:0005902 microvillus; GO:0016020 membrane; GO:0042995 cell projection; GO:0045121 membrane raft; GO:0071944 cell periphery; GO:0098857 membrane microdomain; GO:0098858 actin-based cell projection; GO:0120025 plasma membrane bounded cell projection;	GO:0005085 guanyl-nucleotide exchange factor activity; GO:0005102 signaling receptor binding; GO:0005126 cytokine receptor binding; GO:0005172 vascular endothelial growth factor receptor binding; GO:0005488 binding; GO:0005515 protein binding; GO:0019899 enzyme binding; GO:0019900 kinase binding; GO:0019901 protein kinase binding; GO:0030971 receptor tyrosine kinase binding; GO:0031267 small GTPa…	PF00147	PF00147 Fibrinogen beta and gamma chains, C-terminal globular domain	R	KOG2579	Ficolin and related extracellular proteins	WP2841 Focal adhesion: PI3K-Akt-mTOR signaling pathway;WP5242 Comprehensive IL-17A signaling pathway	http://www.wikipathways.org/instance/WP2841_r116712;http://www.wikipathways.org/instance/WP5242_r124477		R-MMU-109582 Hemostasis;R-MMU-162582 Signal Transduction;R-MMU-202733 Cell surface interactions at the vascular wall;R-MMU-210993 Tie2 Signaling;R-MMU-5673001 RAF/MAP kinase cascade;R-MMU-5683057 MAPK family signaling cascades;R-MMU-5684996 MAPK1/MAPK3 signaling	https://reactome.org/PathwayBrowser/#/R-MMU-109582;https://reactome.org/PathwayBrowser/#/R-MMU-162582;https://reactome.org/PathwayBrowser/#/R-MMU-202733;https://reactome.org/PathwayBrowser/#/R-MMU-210993;https://reactome.org/PathwayBrowser/#/R-MMU-5673001;https://reactome.org/PathwayBrowser/#/R-MMU-5683057;https://reactome.org/PathwayBrowser/#/R-MMU-5684996	ADIPOGENESIS	https://www.gsea-msigdb.org/gsea/msigdb/mouse/geneset/HALLMARK_ADIPOGENESIS
O08539	Myc box-dependent-interacting protein 1 OS=Mus musculus OX=10090 GN=Bin1 PE=1 SV=1	Bin1	15.65	7	6	6	3600.63	4735.18	4582.37	8769.95	9163.72		0.583536	0.767406	0.742641	1.4213	1.48512		2.08238	0.00716757	nucleus	K12562	AMPH; amphiphysin	mmu04666 Fc gamma R-mediated phagocytosis; mmu04144 Endocytosis	GO:0002027 regulation of heart rate; GO:0006810 transport; GO:0006897 endocytosis; GO:0006937 regulation of muscle contraction; GO:0006942 regulation of striated muscle contraction; GO:0006996 organelle organization; GO:0006997 nucleus organization; GO:0007009 plasma membrane organization; GO:0007010 cytoskeleton organization; GO:0007034 vacuolar transport; GO:0007041 lysosomal transport; GO:0007…	GO:0005622 intracellular anatomical structure; GO:0005634 nucleus; GO:0005635 nuclear envelope; GO:0005737 cytoplasm; GO:0005768 endosome; GO:0005829 cytosol; GO:0005856 cytoskeleton; GO:0005874 microtubule; GO:0005886 plasma membrane; GO:0008021 synaptic vesicle; GO:0012505 endomembrane system; GO:0015629 actin cytoskeleton; GO:0015630 microtubule cytoskeleton; GO:0016020 membrane; GO:0030016 my…	GO:0002020 protease binding; GO:0003779 actin binding; GO:0005488 binding; GO:0005515 protein binding; GO:0008092 cytoskeletal protein binding; GO:0019899 enzyme binding; GO:0030276 clathrin binding; GO:0042802 identical protein binding; GO:0044877 protein-containing complex binding; GO:0046982 protein heterodimerization activity; GO:0046983 protein dimerization activity; GO:0048156 tau protein b…	PF03114; PF14604	PF03114 BAR domain; PF14604 Variant SH3 domain	U	KOG3771	Amphiphysin				R-MMU-199991 Membrane Trafficking;R-MMU-5653656 Vesicle-mediated transport;R-MMU-8856828 Clathrin-mediated endocytosis	https://reactome.org/PathwayBrowser/#/R-MMU-199991;https://reactome.org/PathwayBrowser/#/R-MMU-5653656;https://reactome.org/PathwayBrowser/#/R-MMU-8856828	MITOTIC SPINDLE;MYOGENESIS	https://www.gsea-msigdb.org/gsea/msigdb/mouse/geneset/HALLMARK_MITOTIC_SPINDLE;https://www.gsea-msigdb.org/gsea/msigdb/mouse/geneset/HALLMARK_MYOGENESIS
O08547	Vesicle-trafficking protein SEC22b OS=Mus musculus OX=10090 GN=Sec22b PE=1 SV=3	Sec22b	23.72	5	5	5	20886.9	20699.5	18524.7	23036.3	19589.9	13540.9	1.07777	1.0681	0.955882	1.18868	1.01085	0.698716	0.934388	0.607213	cytoplasm	K08517	SEC22; vesicle transport protein SEC22	mmu05134 Legionellosis; mmu04145 Phagosome; mmu04130 SNARE interactions in vesicular transport	GO:0002376 immune system process; GO:0002474 antigen processing and presentation of peptide antigen via MHC class I; GO:0002478 antigen processing and presentation of exogenous peptide antigen; GO:0002479 antigen processing and presentation of exogenous peptide antigen via MHC class I, TAP-dependent; GO:0002790 peptide secretion; GO:0006810 transport; GO:0006888 endoplasmic reticulum to Golgi ves…	GO:0000139 Golgi membrane; GO:0005622 intracellular anatomical structure; GO:0005737 cytoplasm; GO:0005783 endoplasmic reticulum; GO:0005789 endoplasmic reticulum membrane; GO:0005793 endoplasmic reticulum-Golgi intermediate compartment; GO:0005794 Golgi apparatus; GO:0005798 Golgi-associated vesicle; GO:0012505 endomembrane system; GO:0012506 vesicle membrane; GO:0012507 ER to Golgi transport ve…	GO:0000149 SNARE binding; GO:0005484 SNAP receptor activity; GO:0005488 binding; GO:0005515 protein binding; GO:0019905 syntaxin binding;	PF13774	PF13774 Regulated-SNARE-like domain	U	KOG0862	Synaptobrevin/VAMP-like protein SEC22				R-MMU-1236974 ER-Phagosome pathway;R-MMU-1236975 Antigen processing-Cross presentation;R-MMU-1280218 Adaptive Immune System;R-MMU-168256 Immune System;R-MMU-199977 ER to Golgi Anterograde Transport;R-MMU-199991 Membrane Trafficking;R-MMU-204005 COPII-mediated vesicle transport;R-MMU-392499 Metabolism of proteins;R-MMU-446203 Asparagine N-linked glycosylation;R-MMU-5653656 Vesicle-mediated transpo…	https://reactome.org/PathwayBrowser/#/R-MMU-1236974;https://reactome.org/PathwayBrowser/#/R-MMU-1236975;https://reactome.org/PathwayBrowser/#/R-MMU-1280218;https://reactome.org/PathwayBrowser/#/R-MMU-168256;https://reactome.org/PathwayBrowser/#/R-MMU-199977;https://reactome.org/PathwayBrowser/#/R-MMU-199991;https://reactome.org/PathwayBrowser/#/R-MMU-204005;https://reactome.org/PathwayBrowser/#/R…	PROTEIN SECRETION	https://www.gsea-msigdb.org/gsea/msigdb/mouse/geneset/HALLMARK_PROTEIN_SECRETION
O08550	Histone-lysine N-methyltransferase 2B OS=Mus musculus OX=10090 GN=Kmt2b PE=1 SV=3	Kmt2b	3.69	9	9	9	8500.31	8143.51	8156.32	6691.7	7922.07	9181.84	1.04951	1.00546	1.00704	0.826208	0.978119	1.13366	0.959495	0.621094	nucleus	K14959	MLL4; [histone H3]-lysine4 N-trimethyltransferase MLL4 [EC:2.1.1.354]	mmu00310 Lysine degradation; mmu01100 Metabolic pathways	GO:0000003 reproduction; GO:0001541 ovarian follicle development; GO:0001894 tissue homeostasis; GO:0002376 immune system process; GO:0002520 immune system development; GO:0002682 regulation of immune system process; GO:0003002 regionalization; GO:0003006 developmental process involved in reproduction; GO:0003008 system process; GO:0006139 nucleobase-containing compound metabolic process; GO:0006…	GO:0005622 intracellular anatomical structure; GO:0005634 nucleus; GO:0005654 nucleoplasm; GO:0005737 cytoplasm; GO:0005829 cytosol; GO:0031974 membrane-enclosed lumen; GO:0031981 nuclear lumen; GO:0032991 protein-containing complex; GO:0034708 methyltransferase complex; GO:0035097 histone methyltransferase complex; GO:0043226 organelle; GO:0043227 membrane-bounded organelle; GO:0043229 intracell…	GO:0000976 transcription cis-regulatory region binding; GO:0000977 RNA polymerase II transcription regulatory region sequence-specific DNA binding; GO:0000981 DNA-binding transcription factor activity, RNA polymerase II-specific; GO:0001067 transcription regulatory region nucleic acid binding; GO:0003676 nucleic acid binding; GO:0003677 DNA binding; GO:0003682 chromatin binding; GO:0003690 double…	PF02008; PF00628; PF13771	PF02008 CXXC zinc finger domain; PF00628 PHD-finger; PF13771 PHD-like zinc-binding domain	K	KOG1084	Transcription factor TCF20			Transcription factor	R-MMU-212165 Epigenetic regulation of gene expression;R-MMU-212436 Generic Transcription Pathway;R-MMU-3214841 PKMTs methylate histone lysines;R-MMU-3247509 Chromatin modifying enzymes;R-MMU-4839726 Chromatin organization;R-MMU-73857 RNA Polymerase II Transcription;R-MMU-74160 Gene expression (Transcription);R-MMU-8878171 Transcriptional regulation by RUNX1;R-MMU-8936459 RUNX1 regulates genes inv…	https://reactome.org/PathwayBrowser/#/R-MMU-212165;https://reactome.org/PathwayBrowser/#/R-MMU-212436;https://reactome.org/PathwayBrowser/#/R-MMU-3214841;https://reactome.org/PathwayBrowser/#/R-MMU-3247509;https://reactome.org/PathwayBrowser/#/R-MMU-4839726;https://reactome.org/PathwayBrowser/#/R-MMU-73857;https://reactome.org/PathwayBrowser/#/R-MMU-74160;https://reactome.org/PathwayBrowser/#/R-M…
O08573	Galectin-9 OS=Mus musculus OX=10090 GN=Lgals9 PE=1 SV=1	Lgals9	24.08	7	7	7	41775.4	46860.7	40947.6	57403.1	68937.7	46683.5	0.828307	0.929137	0.811894	1.13817	1.36687	0.925623	1.33523	0.0815265	cytoplasm,nucleus	K10093			GO:0000003 reproduction; GO:0000165 MAPK cascade; GO:0001817 regulation of cytokine production; GO:0001818 negative regulation of cytokine production; GO:0001819 positive regulation of cytokine production; GO:0001910 regulation of leukocyte mediated cytotoxicity; GO:0001911 negative regulation of leukocyte mediated cytotoxicity; GO:0001932 regulation of protein phosphorylation; GO:0001934 positiv…	GO:0005576 extracellular region; GO:0005615 extracellular space; GO:0005622 intracellular anatomical structure; GO:0005634 nucleus; GO:0005737 cytoplasm; GO:0005829 cytosol; GO:0043226 organelle; GO:0043227 membrane-bounded organelle; GO:0043229 intracellular organelle; GO:0043231 intracellular membrane-bounded organelle;	GO:0005102 signaling receptor binding; GO:0005488 binding; GO:0005515 protein binding; GO:0005534 galactose binding; GO:0008047 enzyme activator activity; GO:0016936 galactoside binding; GO:0019207 kinase regulator activity; GO:0019209 kinase activator activity; GO:0019887 protein kinase regulator activity; GO:0019899 enzyme binding; GO:0030234 enzyme regulator activity; GO:0030246 carbohydrate b…	PF00337	PF00337 Galactoside-binding lectin	W	KOG3587	Galectin, galactose-binding lectin
O08579	Emerin OS=Mus musculus OX=10090 GN=Emd PE=1 SV=1	Emd	32.43	8	8	8	41653.5	40549.2	39759.5	32213.2	32335.9	22436	1.1961	1.16439	1.14171	0.925014	0.928537	0.644258	0.713214	0.0447879	nucleus	K12569	EMD; emerin	mmu05414 Dilated cardiomyopathy; mmu05412 Arrhythmogenic right ventricular cardiomyopathy; mmu05410 Hypertrophic cardiomyopathy	GO:0000278 mitotic cell cycle; GO:0003008 system process; GO:0003012 muscle system process; GO:0006936 muscle contraction; GO:0006996 organelle organization; GO:0006997 nucleus organization; GO:0006998 nuclear envelope organization; GO:0007049 cell cycle; GO:0007084 mitotic nuclear membrane reassembly; GO:0007275 multicellular organism development; GO:0007517 muscle organ development; GO:0007519 …	GO:0005622 intracellular anatomical structure; GO:0005634 nucleus; GO:0005635 nuclear envelope; GO:0005637 nuclear inner membrane; GO:0005640 nuclear outer membrane; GO:0005652 nuclear lamina; GO:0005654 nucleoplasm; GO:0005737 cytoplasm; GO:0005783 endoplasmic reticulum; GO:0005819 spindle; GO:0005856 cytoskeleton; GO:0012505 endomembrane system; GO:0015630 microtubule cytoskeleton; GO:0016020 m…	GO:0003779 actin binding; GO:0005488 binding; GO:0005515 protein binding; GO:0008092 cytoskeletal protein binding; GO:0015631 tubulin binding; GO:0048487 beta-tubulin binding;	PF03020	PF03020 LEM domain							R-MMU-162582 Signal Transduction;R-MMU-1640170 Cell Cycle;R-MMU-194315 Signaling by Rho GTPases;R-MMU-2555396 Mitotic Metaphase and Anaphase;R-MMU-2980766 Nuclear Envelope Breakdown;R-MMU-2995383 Initiation of Nuclear Envelope (NE) Reformation;R-MMU-2995410 Nuclear Envelope (NE) Reassembly;R-MMU-4419969 Depolymerization of the Nuclear Lamina;R-MMU-68875 Mitotic Prophase;R-MMU-68882 Mitotic Anapha…	https://reactome.org/PathwayBrowser/#/R-MMU-162582;https://reactome.org/PathwayBrowser/#/R-MMU-1640170;https://reactome.org/PathwayBrowser/#/R-MMU-194315;https://reactome.org/PathwayBrowser/#/R-MMU-2555396;https://reactome.org/PathwayBrowser/#/R-MMU-2980766;https://reactome.org/PathwayBrowser/#/R-MMU-2995383;https://reactome.org/PathwayBrowser/#/R-MMU-2995410;https://reactome.org/PathwayBrowser/#…
O08583	THO complex subunit 4 OS=Mus musculus OX=10090 GN=Alyref PE=1 SV=3	Alyref	21.18	4	4	3	91740.1	72216.3	97017.1	70030.6	63969.8	67208.2	1.19096	0.937505	1.25947	0.90913	0.830449	0.87249	0.770992	0.0550942	cytoplasm	K12881	THOC4; THO complex subunit 4	mmu03013 Nucleocytoplasmic transport; mmu03015 mRNA surveillance pathway; mmu03040 Spliceosome; mmu05168 Herpes simplex virus 1 infection; mmu05014 Amyotrophic lateral sclerosis	GO:0000018 regulation of DNA recombination; GO:0000375 RNA splicing, via transesterification reactions; GO:0000377 RNA splicing, via transesterification reactions with bulged adenosine as nucleophile; GO:0000398 mRNA splicing, via spliceosome; GO:0006139 nucleobase-containing compound metabolic process; GO:0006259 DNA metabolic process; GO:0006260 DNA replication; GO:0006261 DNA-templated DNA rep…	GO:0000346 transcription export complex; GO:0005622 intracellular anatomical structure; GO:0005634 nucleus; GO:0005654 nucleoplasm; GO:0005681 spliceosomal complex; GO:0005737 cytoplasm; GO:0005829 cytosol; GO:0031974 membrane-enclosed lumen; GO:0031981 nuclear lumen; GO:0032991 protein-containing complex; GO:0043226 organelle; GO:0043227 membrane-bounded organelle; GO:0043229 intracellular organ…	GO:0003676 nucleic acid binding; GO:0003677 DNA binding; GO:0003697 single-stranded DNA binding; GO:0003723 RNA binding; GO:0005488 binding; GO:0097159 organic cyclic compound binding; GO:1901363 heterocyclic compound binding;	PF00076	PF00076 RNA recognition motif. (a.k.a. RRM, RBD, or RNP domain)	A	KOG0533	RRM motif-containing protein	WP310 mRNA processing	http://www.wikipathways.org/instance/WP310_r122791		R-MMU-159227 Transport of the SLBP independent Mature mRNA;R-MMU-159230 Transport of the SLBP Dependant Mature mRNA;R-MMU-159231 Transport of Mature mRNA Derived from an Intronless Transcript;R-MMU-159234 Transport of Mature mRNAs Derived from Intronless Transcripts;R-MMU-159236 Transport of Mature mRNA derived from an Intron-Containing Transcript;R-MMU-72163 mRNA Splicing - Major Pathway;R-MMU-7…	https://reactome.org/PathwayBrowser/#/R-MMU-159227;https://reactome.org/PathwayBrowser/#/R-MMU-159230;https://reactome.org/PathwayBrowser/#/R-MMU-159231;https://reactome.org/PathwayBrowser/#/R-MMU-159234;https://reactome.org/PathwayBrowser/#/R-MMU-159236;https://reactome.org/PathwayBrowser/#/R-MMU-72163;https://reactome.org/PathwayBrowser/#/R-MMU-72172;https://reactome.org/PathwayBrowser/#/R-MMU-…	DNA REPAIR	https://www.gsea-msigdb.org/gsea/msigdb/mouse/geneset/HALLMARK_DNA_REPAIR
O08585	Clathrin light chain A OS=Mus musculus OX=10090 GN=Clta PE=1 SV=2	Clta	14.04	4	4	4	101734	101732	94688.3	116762	133834	115209	0.919339	0.919321	0.85567	1.05514	1.20942	1.04111	1.2269	0.0193015	cytoplasm	K04644	CLTA; clathrin light chain A	mmu04961 Endocrine and other factor-regulated calcium reabsorption; mmu04142 Lysosome; mmu05016 Huntington disease; mmu05100 Bacterial invasion of epithelial cells; mmu04721 Synaptic vesicle cycle; mmu04144 Endocytosis	GO:0002376 immune system process; GO:0002478 antigen processing and presentation of exogenous peptide antigen; GO:0002495 antigen processing and presentation of peptide antigen via MHC class II; GO:0002504 antigen processing and presentation of peptide or polysaccharide antigen via MHC class II; GO:0006807 nitrogen compound metabolic process; GO:0006810 transport; GO:0006897 endocytosis; GO:00068…	GO:0000139 Golgi membrane; GO:0000323 lytic vacuole; GO:0005622 intracellular anatomical structure; GO:0005737 cytoplasm; GO:0005764 lysosome; GO:0005765 lysosomal membrane; GO:0005768 endosome; GO:0005773 vacuole; GO:0005774 vacuolar membrane; GO:0005794 Golgi apparatus; GO:0005802 trans-Golgi network; GO:0005819 spindle; GO:0005829 cytosol; GO:0005856 cytoskeleton; GO:0005886 plasma membrane; G…	GO:0005198 structural molecule activity; GO:0005488 binding; GO:0005515 protein binding; GO:0019899 enzyme binding; GO:0030276 clathrin binding; GO:0032050 clathrin heavy chain binding; GO:0033218 amide binding; GO:0042277 peptide binding; GO:0044877 protein-containing complex binding; GO:0051020 GTPase binding;			U	KOG4031	Vesicle coat protein clathrin, light chain				R-MMU-1266738 Developmental Biology;R-MMU-1280218 Adaptive Immune System;R-MMU-157858 Gap junction trafficking and regulation;R-MMU-162582 Signal Transduction;R-MMU-166520 Signaling by NTRKs;R-MMU-168256 Immune System;R-MMU-174824 Plasma lipoprotein assembly, remodeling, and clearance;R-MMU-177504 Retrograde neurotrophin signalling;R-MMU-187037 Signaling by NTRK1 (TRKA);R-MMU-190828 Gap junction …	https://reactome.org/PathwayBrowser/#/R-MMU-1266738;https://reactome.org/PathwayBrowser/#/R-MMU-1280218;https://reactome.org/PathwayBrowser/#/R-MMU-157858;https://reactome.org/PathwayBrowser/#/R-MMU-162582;https://reactome.org/PathwayBrowser/#/R-MMU-166520;https://reactome.org/PathwayBrowser/#/R-MMU-168256;https://reactome.org/PathwayBrowser/#/R-MMU-174824;https://reactome.org/PathwayBrowser/#/R-…	PROTEIN SECRETION	https://www.gsea-msigdb.org/gsea/msigdb/mouse/geneset/HALLMARK_PROTEIN_SECRETION
O08599	Syntaxin-binding protein 1 OS=Mus musculus OX=10090 GN=Stxbp1 PE=1 SV=2	Stxbp1	16.84	9	9	9	4810.38	5732.18	5988.35	4929.85	5304.89	6200.05	0.875525	1.0433	1.08992	0.897269	0.965529	1.12845	0.994185	0.952226	cytoplasm	K15292	STXBP1; syntaxin-binding protein 1	mmu04721 Synaptic vesicle cycle	GO:0000003 reproduction; GO:0000278 mitotic cell cycle; GO:0000281 mitotic cytokinesis; GO:0000902 cell morphogenesis; GO:0000910 cytokinesis; GO:0001775 cell activation; GO:0001956 positive regulation of neurotransmitter secretion; GO:0002064 epithelial cell development; GO:0002065 columnar/cuboidal epithelial cell differentiation; GO:0002066 columnar/cuboidal epithelial cell development; GO:000…	GO:0005622 intracellular anatomical structure; GO:0005634 nucleus; GO:0005654 nucleoplasm; GO:0005737 cytoplasm; GO:0005739 mitochondrion; GO:0005829 cytosol; GO:0005856 cytoskeleton; GO:0005886 plasma membrane; GO:0012505 endomembrane system; GO:0016020 membrane; GO:0019897 extrinsic component of plasma membrane; GO:0019898 extrinsic component of membrane; GO:0030139 endocytic vesicle; GO:003014…	GO:0000149 SNARE binding; GO:0005488 binding; GO:0005515 protein binding; GO:0017075 syntaxin-1 binding; GO:0019899 enzyme binding; GO:0019900 kinase binding; GO:0019901 protein kinase binding; GO:0019904 protein domain specific binding; GO:0019905 syntaxin binding; GO:0042802 identical protein binding; GO:0043274 phospholipase binding;			U	KOG1300	Vesicle trafficking protein Sec1	WP5298 Dravet syndrome: Scn1a-A1783V point mutation model;WP572 EGFR1 signaling pathway;WP65 Insulin signaling	http://www.wikipathways.org/instance/WP5298_r124558;http://www.wikipathways.org/instance/WP572_r117874;http://www.wikipathways.org/instance/WP65_r116717		R-MMU-112310 Neurotransmitter release cycle;R-MMU-112315 Transmission across Chemical Synapses;R-MMU-112316 Neuronal System;R-MMU-181429 Serotonin Neurotransmitter Release Cycle;R-MMU-181430 Norepinephrine Neurotransmitter Release Cycle;R-MMU-210500 Glutamate Neurotransmitter Release Cycle;R-MMU-212676 Dopamine Neurotransmitter Release Cycle;R-MMU-264642 Acetylcholine Neurotransmitter Release Cyc…	https://reactome.org/PathwayBrowser/#/R-MMU-112310;https://reactome.org/PathwayBrowser/#/R-MMU-112315;https://reactome.org/PathwayBrowser/#/R-MMU-112316;https://reactome.org/PathwayBrowser/#/R-MMU-181429;https://reactome.org/PathwayBrowser/#/R-MMU-181430;https://reactome.org/PathwayBrowser/#/R-MMU-210500;https://reactome.org/PathwayBrowser/#/R-MMU-212676;https://reactome.org/PathwayBrowser/#/R-MM…	PANCREAS BETA CELLS	https://www.gsea-msigdb.org/gsea/msigdb/mouse/geneset/HALLMARK_PANCREAS_BETA_CELLS
O08600	Endonuclease G, mitochondrial OS=Mus musculus OX=10090 GN=Endog PE=1 SV=1	Endog	10.54	3	3	3	48944.9	49615.2	40038.4	50619.1	50259.1	51266.4	1.01006	1.0239	0.826263	1.04461	1.03719	1.05797	1.09774	0.232095	extracellular	K01173	ENDOG; endonuclease G, mitochondrial	mmu04210 Apoptosis	GO:0000001 mitochondrion inheritance; GO:0000003 reproduction; GO:0001701 in utero embryonic development; GO:0003006 developmental process involved in reproduction; GO:0006139 nucleobase-containing compound metabolic process; GO:0006259 DNA metabolic process; GO:0006260 DNA replication; GO:0006261 DNA-templated DNA replication; GO:0006308 DNA catabolic process; GO:0006309 apoptotic DNA fragmentat…	GO:0005622 intracellular anatomical structure; GO:0005634 nucleus; GO:0005737 cytoplasm; GO:0005739 mitochondrion; GO:0005829 cytosol; GO:0036477 somatodendritic compartment; GO:0043025 neuronal cell body; GO:0043204 perikaryon; GO:0043226 organelle; GO:0043227 membrane-bounded organelle; GO:0043229 intracellular organelle; GO:0043231 intracellular membrane-bounded organelle; GO:0044297 cell body;	GO:0003676 nucleic acid binding; GO:0003677 DNA binding; GO:0003824 catalytic activity; GO:0004518 nuclease activity; GO:0004519 endonuclease activity; GO:0004520 DNA endonuclease activity; GO:0004521 RNA endonuclease activity; GO:0004536 DNA nuclease activity; GO:0004540 RNA nuclease activity; GO:0005488 binding; GO:0005515 protein binding; GO:0016787 hydrolase activity; GO:0016788 hydrolase act…	PF01223	PF01223 DNA/RNA non-specific endonuclease	F	KOG3721	Mitochondrial endonuclease
O08601	Microsomal triglyceride transfer protein large subunit OS=Mus musculus OX=10090 GN=Mttp PE=1 SV=2	Mttp	2.57	2	2	2	752.684	1030.33	1125.9	1498.24	1059.66		0.688412	0.94235	1.02976	1.3703	0.969175		1.319	0.268152	endoplasmic reticulum	K14463	MTTP; microsomal triglyceride transfer protein large subunit	mmu04975 Fat digestion and absorption	GO:0000902 cell morphogenesis; GO:0001525 angiogenesis; GO:0001568 blood vessel development; GO:0001579 medium-chain fatty acid transport; GO:0001944 vasculature development; GO:0002040 sprouting angiogenesis; GO:0002790 peptide secretion; GO:0006497 protein lipidation; GO:0006629 lipid metabolic process; GO:0006638 neutral lipid metabolic process; GO:0006639 acylglycerol metabolic process; GO:00…	GO:0005622 intracellular anatomical structure; GO:0005737 cytoplasm; GO:0005783 endoplasmic reticulum; GO:0005788 endoplasmic reticulum lumen; GO:0005791 rough endoplasmic reticulum; GO:0005794 Golgi apparatus; GO:0005886 plasma membrane; GO:0005902 microvillus; GO:0005903 brush border; GO:0012505 endomembrane system; GO:0016020 membrane; GO:0016323 basolateral plasma membrane; GO:0031253 cell pr…	GO:0005215 transporter activity; GO:0005319 lipid transporter activity; GO:0005488 binding; GO:0005515 protein binding; GO:0005548 phospholipid transporter activity; GO:0008525 phosphatidylcholine transporter activity; GO:0034185 apolipoprotein binding; GO:0046982 protein heterodimerization activity; GO:0046983 protein dimerization activity;	PF19444	PF19444 MTP large subunit, lipid-binding domain	IU	KOG4337	Microsomal triglyceride transfer protein	WP1 Statin pathway;WP2318 Fatty acid oxidation	http://www.wikipathways.org/instance/WP1_r117947;http://www.wikipathways.org/instance/WP2318_r106871		R-MMU-174824 Plasma lipoprotein assembly, remodeling, and clearance;R-MMU-382551 Transport of small molecules;R-MMU-8866423 VLDL assembly;R-MMU-8963888 Chylomicron assembly;R-MMU-8963898 Plasma lipoprotein assembly;R-MMU-8963899 Plasma lipoprotein remodeling;R-MMU-8964041 LDL remodeling	https://reactome.org/PathwayBrowser/#/R-MMU-174824;https://reactome.org/PathwayBrowser/#/R-MMU-382551;https://reactome.org/PathwayBrowser/#/R-MMU-8866423;https://reactome.org/PathwayBrowser/#/R-MMU-8963888;https://reactome.org/PathwayBrowser/#/R-MMU-8963898;https://reactome.org/PathwayBrowser/#/R-MMU-8963899;https://reactome.org/PathwayBrowser/#/R-MMU-8964041
O08605	MAP kinase-interacting serine/threonine-protein kinase 1 OS=Mus musculus OX=10090 GN=Mknk1 PE=1 SV=2	Mknk1	13.35	5	5	5	3528.43	2956.23	2518.31	3607.93	3222.49	5897	0.974238	0.816248	0.695333	0.996189	0.889765	1.62823	1.41369	0.201612	nucleus	K04372	MKNK; MAP kinase interacting serine/threonine kinase [EC:2.7.11.1]	mmu04010 MAPK signaling pathway; mmu04066 HIF-1 signaling pathway; mmu04910 Insulin signaling pathway	GO:0001932 regulation of protein phosphorylation; GO:0001934 positive regulation of protein phosphorylation; GO:0002376 immune system process; GO:0002520 immune system development; GO:0006417 regulation of translation; GO:0006446 regulation of translational initiation; GO:0006468 protein phosphorylation; GO:0006793 phosphorus metabolic process; GO:0006796 phosphate-containing compound metabolic p…	GO:0005622 intracellular anatomical structure; GO:0005634 nucleus; GO:0005635 nuclear envelope; GO:0005654 nucleoplasm; GO:0005737 cytoplasm; GO:0005813 centrosome; GO:0005815 microtubule organizing center; GO:0005829 cytosol; GO:0005856 cytoskeleton; GO:0005874 microtubule; GO:0012505 endomembrane system; GO:0015630 microtubule cytoskeleton; GO:0016604 nuclear body; GO:0031967 organelle envelope…	GO:0000166 nucleotide binding; GO:0003824 catalytic activity; GO:0004672 protein kinase activity; GO:0004674 protein serine/threonine kinase activity; GO:0004683 calmodulin-dependent protein kinase activity; GO:0005488 binding; GO:0005515 protein binding; GO:0005516 calmodulin binding; GO:0005524 ATP binding; GO:0009931 calcium-dependent protein serine/threonine kinase activity; GO:0010857 calciu…	PF00069	PF00069 Protein kinase domain	T	KOG0607	MAP kinase-interacting kinase and related serine/threonine protein kinases	WP350 p38 Mapk signaling pathway;WP450 IL-2 signaling pathway	http://www.wikipathways.org/instance/WP350_r123113;http://www.wikipathways.org/instance/WP450_r117903		R-MMU-1295596 Spry regulation of FGF signaling;R-MMU-162582 Signal Transduction;R-MMU-190236 Signaling by FGFR;R-MMU-5654726 Negative regulation of FGFR1 signaling;R-MMU-5654727 Negative regulation of FGFR2 signaling;R-MMU-5654732 Negative regulation of FGFR3 signaling;R-MMU-5654733 Negative regulation of FGFR4 signaling;R-MMU-5654736 Signaling by FGFR1;R-MMU-5654738 Signaling by FGFR2;R-MMU-5654…	https://reactome.org/PathwayBrowser/#/R-MMU-1295596;https://reactome.org/PathwayBrowser/#/R-MMU-162582;https://reactome.org/PathwayBrowser/#/R-MMU-190236;https://reactome.org/PathwayBrowser/#/R-MMU-5654726;https://reactome.org/PathwayBrowser/#/R-MMU-5654727;https://reactome.org/PathwayBrowser/#/R-MMU-5654732;https://reactome.org/PathwayBrowser/#/R-MMU-5654733;https://reactome.org/PathwayBrowser/#…	PI3K AKT MTOR SIGNALING	https://www.gsea-msigdb.org/gsea/msigdb/mouse/geneset/HALLMARK_PI3K_AKT_MTOR_SIGNALING
O08609	Max-like protein X OS=Mus musculus OX=10090 GN=Mlx PE=1 SV=1	Mlx	7.05	1	1	1	332.05	873.203	479.568	1742.04	1342.97		0.348073	0.91534	0.50271	1.8261	1.40778		2.74659	0.0637522	nucleus	K09113	MLX; MAX-like protein X	mmu04931 Insulin resistance; mmu04932 Non-alcoholic fatty liver disease	GO:0000122 negative regulation of transcription by RNA polymerase II; GO:0006355 regulation of DNA-templated transcription; GO:0006357 regulation of transcription by RNA polymerase II; GO:0006810 transport; GO:0006913 nucleocytoplasmic transport; GO:0007275 multicellular organism development; GO:0007610 behavior; GO:0007631 feeding behavior; GO:0008340 determination of adult lifespan; GO:0008343 …	GO:0005622 intracellular anatomical structure; GO:0005634 nucleus; GO:0005635 nuclear envelope; GO:0005654 nucleoplasm; GO:0005737 cytoplasm; GO:0005829 cytosol; GO:0012505 endomembrane system; GO:0016020 membrane; GO:0031090 organelle membrane; GO:0031965 nuclear membrane; GO:0031967 organelle envelope; GO:0031974 membrane-enclosed lumen; GO:0031975 envelope; GO:0031981 nuclear lumen; GO:0043226…	GO:0000976 transcription cis-regulatory region binding; GO:0000977 RNA polymerase II transcription regulatory region sequence-specific DNA binding; GO:0000981 DNA-binding transcription factor activity, RNA polymerase II-specific; GO:0001067 transcription regulatory region nucleic acid binding; GO:0001227 DNA-binding transcription repressor activity, RNA polymerase II-specific; GO:0003676 nucleic …	PF00010	PF00010 Helix-loop-helix DNA-binding domain	K	KOG1319	bHLHZip transcription factor BIGMAX
O08648	Mitogen-activated protein kinase kinase kinase 4 OS=Mus musculus OX=10090 GN=Map3k4 PE=1 SV=2	Map3k4	6.26	10	10	10	2346.51	2630.2	2740.58	3391.67	3448.5	3762.19	0.768522	0.861436	0.897587	1.11083	1.12944	1.23218	1.37384	0.00485663	cytoplasm	K04428	MAP3K4; mitogen-activated protein kinase kinase kinase 4 [EC:2.7.11.25]	mmu04010 MAPK signaling pathway; mmu04912 GnRH signaling pathway	GO:0000003 reproduction; GO:0000165 MAPK cascade; GO:0001890 placenta development; GO:0001932 regulation of protein phosphorylation; GO:0001934 positive regulation of protein phosphorylation; GO:0002251 organ or tissue specific immune response; GO:0002376 immune system process; GO:0002385 mucosal immune response; GO:0003002 regionalization; GO:0003006 developmental process involved in reproductio…	GO:0005622 intracellular anatomical structure; GO:0005737 cytoplasm;	GO:0003824 catalytic activity; GO:0004672 protein kinase activity; GO:0004674 protein serine/threonine kinase activity; GO:0004709 MAP kinase kinase kinase activity; GO:0005488 binding; GO:0005515 protein binding; GO:0016301 kinase activity; GO:0016740 transferase activity; GO:0016772 transferase activity, transferring phosphorus-containing groups; GO:0016773 phosphotransferase activity, alcohol …	PF00069	PF00069 Protein kinase domain	T	KOG4645	MAPKKK (MAP kinase kinase kinase) SSK2 and related serine/threonine protein kinases	WP387 IL-6 signaling pathway;WP572 EGFR1 signaling pathway;WP298 G13 signaling pathway;WP65 Insulin signaling;WP493 Mapk signaling pathway	http://www.wikipathways.org/instance/WP387_r117906;http://www.wikipathways.org/instance/WP572_r117874;http://www.wikipathways.org/instance/WP298_r116836;http://www.wikipathways.org/instance/WP65_r116717;http://www.wikipathways.org/instance/WP493_r117912
O08663	Methionine aminopeptidase 2 OS=Mus musculus OX=10090 GN=Metap2 PE=1 SV=1	Metap2	28.45	12	12	12	68376.2	69599.2	69712.7	58837.6	57158.3	78239.9	1.02073	1.03899	1.04069	0.878339	0.85327	1.16798	0.935228	0.48438	cytoplasm	K01265			GO:0000003 reproduction; GO:0006508 proteolysis; GO:0006807 nitrogen compound metabolic process; GO:0007276 gamete generation; GO:0008152 metabolic process; GO:0008277 regulation of G protein-coupled receptor signaling pathway; GO:0009966 regulation of signal transduction; GO:0009987 cellular process; GO:0010467 gene expression; GO:0010646 regulation of cell communication; GO:0016485 protein proc…	GO:0005622 intracellular anatomical structure; GO:0005737 cytoplasm; GO:0005829 cytosol; GO:0005886 plasma membrane; GO:0016020 membrane; GO:0071944 cell periphery;	GO:0003824 catalytic activity; GO:0004177 aminopeptidase activity; GO:0008233 peptidase activity; GO:0008235 metalloexopeptidase activity; GO:0008237 metallopeptidase activity; GO:0008238 exopeptidase activity; GO:0016787 hydrolase activity; GO:0140096 catalytic activity, acting on a protein;	PF00557	PF00557 Metallopeptidase family M24	R	KOG2775	Metallopeptidase				R-MMU-2187338 Visual phototransduction;R-MMU-2514856 The phototransduction cascade;R-MMU-2514859 Inactivation, recovery and regulation of the phototransduction cascade;R-MMU-9709957 Sensory Perception	https://reactome.org/PathwayBrowser/#/R-MMU-2187338;https://reactome.org/PathwayBrowser/#/R-MMU-2514856;https://reactome.org/PathwayBrowser/#/R-MMU-2514859;https://reactome.org/PathwayBrowser/#/R-MMU-9709957
O08677	Kininogen-1 OS=Mus musculus OX=10090 GN=Kng1 PE=1 SV=1	Kng1	1.36	1	1	1	13564.7	21818.7	19628	88936	145705	239586	0.153784	0.24736	0.222524	1.00827	1.65186	2.7162	8.62052	0.00283029	extracellular	K03898	KNG; kininogen	mmu04080 Neuroactive ligand-receptor interaction; mmu04810 Regulation of actin cytoskeleton; mmu05142 Chagas disease; mmu04071 Sphingolipid signaling pathway; mmu04750 Inflammatory mediator regulation of TRP channels; mmu04610 Complement and coagulation cascades; mmu04022 cGMP-PKG signaling pathway; mmu05200 Pathways in cancer; mmu05143 African trypanosomiasis	GO:0001906 cell killing; GO:0001932 regulation of protein phosphorylation; GO:0001933 negative regulation of protein phosphorylation; GO:0001934 positive regulation of protein phosphorylation; GO:0001936 regulation of endothelial cell proliferation; GO:0001938 positive regulation of endothelial cell proliferation; GO:0002254 kinin cascade; GO:0002353 plasma kallikrein-kinin cascade; GO:0002376 im…	GO:0005576 extracellular region; GO:0005615 extracellular space; GO:0005622 intracellular anatomical structure; GO:0005737 cytoplasm; GO:0005783 endoplasmic reticulum; GO:0005788 endoplasmic reticulum lumen; GO:0005886 plasma membrane; GO:0012505 endomembrane system; GO:0016020 membrane; GO:0030141 secretory granule; GO:0031091 platelet alpha granule; GO:0031093 platelet alpha granule lumen; GO:0…	GO:0002020 protease binding; GO:0004857 enzyme inhibitor activity; GO:0004866 endopeptidase inhibitor activity; GO:0004869 cysteine-type endopeptidase inhibitor activity; GO:0005102 signaling receptor binding; GO:0005488 binding; GO:0005515 protein binding; GO:0005539 glycosaminoglycan binding; GO:0008201 heparin binding; GO:0008270 zinc ion binding; GO:0019899 enzyme binding; GO:0030234 enzyme r…	PF00031	PF00031 Cystatin domain				WP396 ACE inhibitor pathway	http://www.wikipathways.org/instance/WP396_r116828
O08709	Peroxiredoxin-6 OS=Mus musculus OX=10090 GN=Prdx6 PE=1 SV=3	Prdx6	40.18	9	9	9	265897	264757	271028	276663	274899	262695	0.987279	0.983046	1.00633	1.02725	1.0207	0.97539	1.01569	0.437662	cytoplasm	K11188	PRDX6; peroxiredoxin 6 [EC:1.11.1.7 1.11.1.27 3.1.1.-]	mmu00480 Glutathione metabolism; mmu01100 Metabolic pathways	GO:0000302 response to reactive oxygen species; GO:0001775 cell activation; GO:0002252 immune effector process; GO:0002263 cell activation involved in immune response; GO:0002274 myeloid leukocyte activation; GO:0002275 myeloid cell activation involved in immune response; GO:0002283 neutrophil activation involved in immune response; GO:0002366 leukocyte activation involved in immune response; GO:…	GO:0000323 lytic vacuole; GO:0005576 extracellular region; GO:0005615 extracellular space; GO:0005622 intracellular anatomical structure; GO:0005634 nucleus; GO:0005737 cytoplasm; GO:0005764 lysosome; GO:0005766 primary lysosome; GO:0005773 vacuole; GO:0005775 vacuolar lumen; GO:0005829 cytosol; GO:0012505 endomembrane system; GO:0030141 secretory granule; GO:0031410 cytoplasmic vesicle; GO:00319…	GO:0003824 catalytic activity; GO:0004601 peroxidase activity; GO:0004602 glutathione peroxidase activity; GO:0004620 phospholipase activity; GO:0004623 phospholipase A2 activity; GO:0005488 binding; GO:0005515 protein binding; GO:0016209 antioxidant activity; GO:0016298 lipase activity; GO:0016491 oxidoreductase activity; GO:0016684 oxidoreductase activity, acting on peroxide as acceptor; GO:001…	PF00578	PF00578 AhpC/TSA family	O	KOG0854	Alkyl hydroperoxide reductase, thiol specific antioxidant and related enzymes	WP4466 Oxidative stress and redox pathway	http://www.wikipathways.org/instance/WP4466_r116840		R-MMU-168249 Innate Immune System;R-MMU-168256 Immune System;R-MMU-2262752 Cellular responses to stress;R-MMU-3299685 Detoxification of Reactive Oxygen Species;R-MMU-6798695 Neutrophil degranulation;R-MMU-8953897 Cellular responses to stimuli;R-MMU-9711123 Cellular response to chemical stress	https://reactome.org/PathwayBrowser/#/R-MMU-168249;https://reactome.org/PathwayBrowser/#/R-MMU-168256;https://reactome.org/PathwayBrowser/#/R-MMU-2262752;https://reactome.org/PathwayBrowser/#/R-MMU-3299685;https://reactome.org/PathwayBrowser/#/R-MMU-6798695;https://reactome.org/PathwayBrowser/#/R-MMU-8953897;https://reactome.org/PathwayBrowser/#/R-MMU-9711123	FATTY ACID METABOLISM;REACTIVE OXIGEN SPECIES PATHWAY	https://www.gsea-msigdb.org/gsea/msigdb/mouse/geneset/HALLMARK_FATTY_ACID_METABOLISM;https://www.gsea-msigdb.org/gsea/msigdb/mouse/geneset/HALLMARK_REACTIVE_OXIGEN_SPECIES_PATHWAY
O08715	A-kinase anchor protein 1, mitochondrial OS=Mus musculus OX=10090 GN=Akap1 PE=1 SV=4	Akap1	9.57	7	7	7	15094	16826.4	15702.1	14197	13469.9	9694.94	1.06566	1.18796	1.10859	1.00233	0.950992	0.684475	0.784542	0.107555	extracellular	K16518			GO:0000003 reproduction; GO:0001667 ameboidal-type cell migration; GO:0002009 morphogenesis of an epithelium; GO:0002064 epithelial cell development; GO:0002065 columnar/cuboidal epithelial cell differentiation; GO:0002066 columnar/cuboidal epithelial cell development; GO:0003002 regionalization; GO:0003006 developmental process involved in reproduction; GO:0003008 system process; GO:0006082 orga…	GO:0005622 intracellular anatomical structure; GO:0005737 cytoplasm; GO:0005739 mitochondrion; GO:0005740 mitochondrial envelope; GO:0005741 mitochondrial outer membrane; GO:0005743 mitochondrial inner membrane; GO:0005759 mitochondrial matrix; GO:0005783 endoplasmic reticulum; GO:0005794 Golgi apparatus; GO:0005811 lipid droplet; GO:0005829 cytosol; GO:0005886 plasma membrane; GO:0012505 endomem…	GO:0005198 structural molecule activity; GO:0005488 binding; GO:0005515 protein binding; GO:0008017 microtubule binding; GO:0008092 cytoskeletal protein binding; GO:0015631 tubulin binding; GO:0019899 enzyme binding; GO:0019900 kinase binding; GO:0019901 protein kinase binding; GO:0019902 phosphatase binding; GO:0019903 protein phosphatase binding; GO:0019904 protein domain specific binding; GO:0…	PF00013; PF00567	PF00013 KH domain; PF00567 Tudor domain	T	KOG2279	Kinase anchor protein AKAP149, contains KH and Tudor RNA-binding domains	WP232 G protein signaling pathways;WP310 mRNA processing	http://www.wikipathways.org/instance/WP232_r117886;http://www.wikipathways.org/instance/WP310_r122791		R-MMU-109582 Hemostasis;R-MMU-983231 Factors involved in megakaryocyte development and platelet production	https://reactome.org/PathwayBrowser/#/R-MMU-109582;https://reactome.org/PathwayBrowser/#/R-MMU-983231	ESTROGEN RESPONSE EARLY	https://www.gsea-msigdb.org/gsea/msigdb/mouse/geneset/HALLMARK_ESTROGEN_RESPONSE_EARLY
O08734	Bcl-2 homologous antagonist/killer OS=Mus musculus OX=10090 GN=Bak1 PE=1 SV=3	Bak1	9.09	2	2	2	5085.83	1342.37	1194.43	1971.27	5416.29	24748.4	0.767507	0.202578	0.180252	0.297486	0.817377	3.7348	4.21586	0.253397	cytoplasm	K14021	BAK; Bcl-2 homologous antagonist/killer	mmu05213 Endometrial cancer; mmu04215 Apoptosis - multiple species; mmu05226 Gastric cancer; mmu01524 Platinum drug resistance; mmu05160 Hepatitis C; mmu05162 Measles; mmu05163 Human cytomegalovirus infection; mmu05170 Human immunodeficiency virus 1 infection; mmu05203 Viral carcinogenesis; mmu05164 Influenza A; mmu05132 Salmonella infection; mmu05210 Colorectal cancer; mmu05223 Non-small cell lu…	GO:0000003 reproduction; GO:0001568 blood vessel development; GO:0001654 eye development; GO:0001775 cell activation; GO:0001776 leukocyte homeostasis; GO:0001782 B cell homeostasis; GO:0001783 B cell apoptotic process; GO:0001836 release of cytochrome c from mitochondria; GO:0001932 regulation of protein phosphorylation; GO:0001933 negative regulation of protein phosphorylation; GO:0001944 vascu…	GO:0005622 intracellular anatomical structure; GO:0005737 cytoplasm; GO:0005739 mitochondrion; GO:0005740 mitochondrial envelope; GO:0005741 mitochondrial outer membrane; GO:0005783 endoplasmic reticulum; GO:0005829 cytosol; GO:0012505 endomembrane system; GO:0016020 membrane; GO:0019867 outer membrane; GO:0031090 organelle membrane; GO:0031966 mitochondrial membrane; GO:0031967 organelle envelop…	GO:0005488 binding; GO:0005515 protein binding; GO:0019904 protein domain specific binding; GO:0031072 heat shock protein binding; GO:0042802 identical protein binding; GO:0042803 protein homodimerization activity; GO:0044325 transmembrane transporter binding; GO:0046982 protein heterodimerization activity; GO:0046983 protein dimerization activity; GO:0051087 protein-folding chaperone binding; GO…			T	KOG4728	Anti-apoptotic Bcl-2 family proteins, prevent opening of mitochondrial porin channel				R-MMU-109581 Apoptosis;R-MMU-109606 Intrinsic Pathway for Apoptosis;R-MMU-111452 Activation and oligomerization of BAK protein;R-MMU-111457 Release of apoptotic factors from the mitochondria;R-MMU-111471 Apoptotic factor-mediated response;R-MMU-5218859 Regulated Necrosis;R-MMU-5357801 Programmed Cell Death;R-MMU-5620971 Pyroptosis	https://reactome.org/PathwayBrowser/#/R-MMU-109581;https://reactome.org/PathwayBrowser/#/R-MMU-109606;https://reactome.org/PathwayBrowser/#/R-MMU-111452;https://reactome.org/PathwayBrowser/#/R-MMU-111457;https://reactome.org/PathwayBrowser/#/R-MMU-111471;https://reactome.org/PathwayBrowser/#/R-MMU-5218859;https://reactome.org/PathwayBrowser/#/R-MMU-5357801;https://reactome.org/PathwayBrowser/#/R-…	IL6 JAK STAT3 SIGNALING;P53 PATHWAY;UV RESPONSE UP	https://www.gsea-msigdb.org/gsea/msigdb/mouse/geneset/HALLMARK_IL6_JAK_STAT3_SIGNALING;https://www.gsea-msigdb.org/gsea/msigdb/mouse/geneset/HALLMARK_P53_PATHWAY;https://www.gsea-msigdb.org/gsea/msigdb/mouse/geneset/HALLMARK_UV_RESPONSE_UP
O08749	Dihydrolipoyl dehydrogenase, mitochondrial OS=Mus musculus OX=10090 GN=Dld PE=1 SV=2	Dld	16.9	8	8	8	23611.7	26981.5	26334.1	25192.3	27254.3	25574.7	0.914304	1.04479	1.01972	0.975509	1.05536	0.990317	1.01422	0.765414	mitochondria	K00382	DLD; dihydrolipoyl dehydrogenase [EC:1.8.1.4]	mmu00620 Pyruvate metabolism; mmu00310 Lysine degradation; mmu01200 Carbon metabolism; mmu00630 Glyoxylate and dicarboxylate metabolism; mmu01100 Metabolic pathways; mmu00785 Lipoic acid metabolism; mmu01210 2-Oxocarboxylic acid metabolism; mmu00260 Glycine, serine and threonine metabolism; mmu00380 Tryptophan metabolism; mmu00640 Propanoate metabolism; mmu00020 Citrate cycle (TCA cycle); mmu0001…	GO:0000003 reproduction; GO:0003006 developmental process involved in reproduction; GO:0006082 organic acid metabolic process; GO:0006084 acetyl-CoA metabolic process; GO:0006085 acetyl-CoA biosynthetic process; GO:0006086 acetyl-CoA biosynthetic process from pyruvate; GO:0006090 pyruvate metabolic process; GO:0006091 generation of precursor metabolites and energy; GO:0006099 tricarboxylic acid c…	GO:0001669 acrosomal vesicle; GO:0005622 intracellular anatomical structure; GO:0005634 nucleus; GO:0005654 nucleoplasm; GO:0005737 cytoplasm; GO:0005739 mitochondrion; GO:0005759 mitochondrial matrix; GO:0005773 vacuole; GO:0005929 cilium; GO:0005947 mitochondrial alpha-ketoglutarate dehydrogenase complex; GO:0005960 glycine cleavage complex; GO:0012505 endomembrane system; GO:0030062 mitochondr…	GO:0000166 nucleotide binding; GO:0003824 catalytic activity; GO:0004148 dihydrolipoyl dehydrogenase activity; GO:0005488 binding; GO:0016491 oxidoreductase activity; GO:0016651 oxidoreductase activity, acting on NAD(P)H; GO:0016667 oxidoreductase activity, acting on a sulfur group of donors; GO:0016668 oxidoreductase activity, acting on a sulfur group of donors, NAD(P) as acceptor; GO:0033218 am…	PF07992; PF02852	PF07992 Pyridine nucleotide-disulphide oxidoreductase; PF02852 Pyridine nucleotide-disulphide oxidoreductase, dimerisation domain	C	KOG1335	Dihydrolipoamide dehydrogenase	WP434 TCA cycle;WP157 Glycolysis and gluconeogenesis;WP1269 Fatty acid beta-oxidation;WP662 Amino acid metabolism	http://www.wikipathways.org/instance/WP434_r117949;http://www.wikipathways.org/instance/WP157_r116837;http://www.wikipathways.org/instance/WP1269_r116490;http://www.wikipathways.org/instance/WP662_r122074		R-MMU-1428517 The citric acid (TCA) cycle and respiratory electron transport;R-MMU-1430728 Metabolism;R-MMU-162582 Signal Transduction;R-MMU-204174 Regulation of pyruvate dehydrogenase (PDH) complex;R-MMU-389661 Glyoxylate metabolism and glycine degradation;R-MMU-392499 Metabolism of proteins;R-MMU-5362517 Signaling by Retinoic Acid;R-MMU-6783984 Glycine degradation;R-MMU-70268 Pyruvate metabolis…	https://reactome.org/PathwayBrowser/#/R-MMU-1428517;https://reactome.org/PathwayBrowser/#/R-MMU-1430728;https://reactome.org/PathwayBrowser/#/R-MMU-162582;https://reactome.org/PathwayBrowser/#/R-MMU-204174;https://reactome.org/PathwayBrowser/#/R-MMU-389661;https://reactome.org/PathwayBrowser/#/R-MMU-392499;https://reactome.org/PathwayBrowser/#/R-MMU-5362517;https://reactome.org/PathwayBrowser/#/R…	ADIPOGENESIS;FATTY ACID METABOLISM;OXIDATIVE PHOSPHORYLATION;GLYCOLYSIS	https://www.gsea-msigdb.org/gsea/msigdb/mouse/geneset/HALLMARK_ADIPOGENESIS;https://www.gsea-msigdb.org/gsea/msigdb/mouse/geneset/HALLMARK_FATTY_ACID_METABOLISM;https://www.gsea-msigdb.org/gsea/msigdb/mouse/geneset/HALLMARK_OXIDATIVE_PHOSPHORYLATION;https://www.gsea-msigdb.org/gsea/msigdb/mouse/geneset/HALLMARK_GLYCOLYSIS
O08750	Nuclear factor interleukin-3-regulated protein OS=Mus musculus OX=10090 GN=Nfil3 PE=1 SV=1	Nfil3	20.78	8	8	8	2691.94	3037.01	2505.6	1591.69	3229.05	3181.68	0.994745	1.12226	0.925887	0.588173	1.19322	1.17572	0.97181	0.770033	nucleus	K09059	NFIL3; nuclear factor, interleukin 3 regulated	mmu04710 Circadian rhythm	GO:0000122 negative regulation of transcription by RNA polymerase II; GO:0002009 morphogenesis of an epithelium; GO:0002165 instar larval or pupal development; GO:0002376 immune system process; GO:0002520 immune system development; GO:0006139 nucleobase-containing compound metabolic process; GO:0006351 DNA-templated transcription; GO:0006355 regulation of DNA-templated transcription; GO:0006357 r…	GO:0005622 intracellular anatomical structure; GO:0005634 nucleus; GO:0043226 organelle; GO:0043227 membrane-bounded organelle; GO:0043229 intracellular organelle; GO:0043231 intracellular membrane-bounded organelle;	GO:0000976 transcription cis-regulatory region binding; GO:0000977 RNA polymerase II transcription regulatory region sequence-specific DNA binding; GO:0000978 RNA polymerase II cis-regulatory region sequence-specific DNA binding; GO:0000981 DNA-binding transcription factor activity, RNA polymerase II-specific; GO:0000987 cis-regulatory region sequence-specific DNA binding; GO:0001067 transcriptio…			K	KOG3119	Basic region leucine zipper transcription factor			Transcription factor			TNFA SIGNALING VIA NFKB;HYPOXIA;CHOLESTEROL HOMEOSTASIS;MTORC1 SIGNALING;IL2 STAT5 SIGNALING	https://www.gsea-msigdb.org/gsea/msigdb/mouse/geneset/HALLMARK_TNFA_SIGNALING_VIA_NFKB;https://www.gsea-msigdb.org/gsea/msigdb/mouse/geneset/HALLMARK_HYPOXIA;https://www.gsea-msigdb.org/gsea/msigdb/mouse/geneset/HALLMARK_CHOLESTEROL_HOMEOSTASIS;https://www.gsea-msigdb.org/gsea/msigdb/mouse/geneset/HALLMARK_MTORC1_SIGNALING;https://www.gsea-msigdb.org/gsea/msigdb/mouse/geneset/HALLMARK_IL2_STAT5_S…
O08756	3-hydroxyacyl-CoA dehydrogenase type-2 OS=Mus musculus OX=10090 GN=Hsd17b10 PE=1 SV=4	Hsd17b10	20.69	5	5	5	34346.8	24532.1	26567.1	23806.9	28732.5	32461.4	1.20906	0.863569	0.935204	0.838041	1.01143	1.14269	0.99479	0.985074	mitochondria	K08683	HSD17B10; 3-hydroxyacyl-CoA dehydrogenase / 3-hydroxy-2-methylbutyryl-CoA dehydrogenase [EC:1.1.1.35 1.1.1.178]	mmu05022 Pathways of neurodegeneration - multiple diseases; mmu01100 Metabolic pathways; mmu00280 Valine, leucine and isoleucine degradation; mmu05010 Alzheimer disease	GO:0000003 reproduction; GO:0000959 mitochondrial RNA metabolic process; GO:0000963 mitochondrial RNA processing; GO:0000964 mitochondrial RNA 5'-end processing; GO:0000965 mitochondrial RNA 3'-end processing; GO:0000966 RNA 5'-end processing; GO:0001510 RNA methylation; GO:0002165 instar larval or pupal development; GO:0003006 developmental process involved in reproduction; GO:0006066 alcohol me…	GO:0005622 intracellular anatomical structure; GO:0005737 cytoplasm; GO:0005739 mitochondrion; GO:0005759 mitochondrial matrix; GO:0005783 endoplasmic reticulum; GO:0005829 cytosol; GO:0005886 plasma membrane; GO:0009295 nucleoid; GO:0012505 endomembrane system; GO:0016020 membrane; GO:0030677 ribonuclease P complex; GO:0030678 mitochondrial ribonuclease P complex; GO:0031974 membrane-enclosed lu…	GO:0000049 tRNA binding; GO:0000166 nucleotide binding; GO:0001540 amyloid-beta binding; GO:0003676 nucleic acid binding; GO:0003723 RNA binding; GO:0003824 catalytic activity; GO:0003857 3-hydroxyacyl-CoA dehydrogenase activity; GO:0004303 estradiol 17-beta-dehydrogenase [NAD(P)] activity; GO:0005102 signaling receptor binding; GO:0005488 binding; GO:0005496 steroid binding; GO:0005515 protein b…	PF00106	PF00106 short chain dehydrogenase	Q	KOG1199	Short-chain alcohol dehydrogenase/3-hydroxyacyl-CoA dehydrogenase				R-MMU-1430728 Metabolism;R-MMU-392499 Metabolism of proteins;R-MMU-70895 Branched-chain amino acid catabolism;R-MMU-71291 Metabolism of amino acids and derivatives;R-MMU-9837999 Mitochondrial protein degradation	https://reactome.org/PathwayBrowser/#/R-MMU-1430728;https://reactome.org/PathwayBrowser/#/R-MMU-392499;https://reactome.org/PathwayBrowser/#/R-MMU-70895;https://reactome.org/PathwayBrowser/#/R-MMU-71291;https://reactome.org/PathwayBrowser/#/R-MMU-9837999	FATTY ACID METABOLISM;OXIDATIVE PHOSPHORYLATION	https://www.gsea-msigdb.org/gsea/msigdb/mouse/geneset/HALLMARK_FATTY_ACID_METABOLISM;https://www.gsea-msigdb.org/gsea/msigdb/mouse/geneset/HALLMARK_OXIDATIVE_PHOSPHORYLATION
O08784	Treacle protein OS=Mus musculus OX=10090 GN=Tcof1 PE=1 SV=1	Tcof1	17.05	22	22	22	64579.6	63920.4	63288.4	63846.7	61744.3	49094.8	1.05731	1.04652	1.03617	1.04531	1.01089	0.803791	0.910826	0.293525	nucleus	K14562	TCOF1; Treacher Collins syndrome protein	mmu03008 Ribosome biogenesis in eukaryotes	GO:0001501 skeletal system development; GO:0001837 epithelial to mesenchymal transition; GO:0006139 nucleobase-containing compound metabolic process; GO:0006351 DNA-templated transcription; GO:0006360 transcription by RNA polymerase I; GO:0006417 regulation of translation; GO:0006725 cellular aromatic compound metabolic process; GO:0006807 nitrogen compound metabolic process; GO:0007275 multicell…	GO:0001650 fibrillar center; GO:0005622 intracellular anatomical structure; GO:0005634 nucleus; GO:0005730 nucleolus; GO:0005737 cytoplasm; GO:0005829 cytosol; GO:0031974 membrane-enclosed lumen; GO:0031981 nuclear lumen; GO:0043226 organelle; GO:0043227 membrane-bounded organelle; GO:0043228 non-membrane-bounded organelle; GO:0043229 intracellular organelle; GO:0043231 intracellular membrane-bou…	GO:0001042 RNA polymerase I core binding; GO:0005215 transporter activity; GO:0005488 binding; GO:0005515 protein binding; GO:0019899 enzyme binding; GO:0043175 RNA polymerase core enzyme binding; GO:0046982 protein heterodimerization activity; GO:0046983 protein dimerization activity; GO:0070063 RNA polymerase binding; GO:0097110 scaffold protein binding;											MYC TARGETS V2	https://www.gsea-msigdb.org/gsea/msigdb/mouse/geneset/HALLMARK_MYC_TARGETS_V2
O08788	Dynactin subunit 1 OS=Mus musculus OX=10090 GN=Dctn1 PE=1 SV=3	Dctn1	19.98	24	24	24	20594	21031.8	22535.2	20112.6	21525	22962.2	0.95964	0.980041	1.0501	0.937208	1.00302	1.06999	1.00684	0.902897	plasma membrane	K04648	DCTN1; dynactin 1	mmu05022 Pathways of neurodegeneration - multiple diseases; mmu04962 Vasopressin-regulated water reabsorption; mmu04814 Motor proteins; mmu05016 Huntington disease; mmu05132 Salmonella infection; mmu05014 Amyotrophic lateral sclerosis	GO:0000003 reproduction; GO:0000022 mitotic spindle elongation; GO:0000070 mitotic sister chromatid segregation; GO:0000086 G2/M transition of mitotic cell cycle; GO:0000132 establishment of mitotic spindle orientation; GO:0000226 microtubule cytoskeleton organization; GO:0000278 mitotic cell cycle; GO:0000280 nuclear division; GO:0000819 sister chromatid segregation; GO:0000902 cell morphogenesi…	GO:0000235 astral microtubule; GO:0000775 chromosome, centromeric region; GO:0000776 kinetochore; GO:0000922 spindle pole; GO:0005622 intracellular anatomical structure; GO:0005634 nucleus; GO:0005635 nuclear envelope; GO:0005694 chromosome; GO:0005737 cytoplasm; GO:0005813 centrosome; GO:0005814 centriole; GO:0005815 microtubule organizing center; GO:0005818 aster; GO:0005819 spindle; GO:0005828…	GO:0005488 binding; GO:0005515 protein binding; GO:0008017 microtubule binding; GO:0008092 cytoskeletal protein binding; GO:0015631 tubulin binding; GO:0019899 enzyme binding; GO:0019900 kinase binding; GO:0019901 protein kinase binding; GO:0042802 identical protein binding; GO:0044877 protein-containing complex binding; GO:0045505 dynein intermediate chain binding; GO:0070840 dynein complex bind…	PF01302	PF01302 CAP-Gly domain	DZ	KOG0971	Microtubule-associated protein dynactin DCTN1/Glued				R-MMU-1280218 Adaptive Immune System;R-MMU-1640170 Cell Cycle;R-MMU-168256 Immune System;R-MMU-1852241 Organelle biogenesis and maintenance;R-MMU-199977 ER to Golgi Anterograde Transport;R-MMU-199991 Membrane Trafficking;R-MMU-2132295 MHC class II antigen presentation;R-MMU-2262752 Cellular responses to stress;R-MMU-2565942 Regulation of PLK1 Activity at G2/M Transition;R-MMU-3371497 HSP90 chaper…	https://reactome.org/PathwayBrowser/#/R-MMU-1280218;https://reactome.org/PathwayBrowser/#/R-MMU-1640170;https://reactome.org/PathwayBrowser/#/R-MMU-168256;https://reactome.org/PathwayBrowser/#/R-MMU-1852241;https://reactome.org/PathwayBrowser/#/R-MMU-199977;https://reactome.org/PathwayBrowser/#/R-MMU-199991;https://reactome.org/PathwayBrowser/#/R-MMU-2132295;https://reactome.org/PathwayBrowser/#/…	UNFOLDED PROTEIN RESPONSE	https://www.gsea-msigdb.org/gsea/msigdb/mouse/geneset/HALLMARK_UNFOLDED_PROTEIN_RESPONSE
O08789	Max-binding protein MNT OS=Mus musculus OX=10090 GN=Mnt PE=2 SV=2	Mnt	1.86	1	1	1	950.966	1913.45	1173.45	1147.97	1171.21		0.747962	1.50498	0.922952	0.902912	0.92119		0.861537	0.721276	nucleus	K09115			GO:0000122 negative regulation of transcription by RNA polymerase II; GO:0006139 nucleobase-containing compound metabolic process; GO:0006351 DNA-templated transcription; GO:0006355 regulation of DNA-templated transcription; GO:0006357 regulation of transcription by RNA polymerase II; GO:0006366 transcription by RNA polymerase II; GO:0006725 cellular aromatic compound metabolic process; GO:000680…	GO:0005622 intracellular anatomical structure; GO:0005634 nucleus; GO:0005654 nucleoplasm; GO:0031974 membrane-enclosed lumen; GO:0031981 nuclear lumen; GO:0043226 organelle; GO:0043227 membrane-bounded organelle; GO:0043229 intracellular organelle; GO:0043231 intracellular membrane-bounded organelle; GO:0043233 organelle lumen; GO:0070013 intracellular organelle lumen;	GO:0000976 transcription cis-regulatory region binding; GO:0000977 RNA polymerase II transcription regulatory region sequence-specific DNA binding; GO:0000981 DNA-binding transcription factor activity, RNA polymerase II-specific; GO:0001067 transcription regulatory region nucleic acid binding; GO:0001227 DNA-binding transcription repressor activity, RNA polymerase II-specific; GO:0003676 nucleic …	PF00010	PF00010 Helix-loop-helix DNA-binding domain	K	KOG2483	Upstream transcription factor 2/L-myc-2 protein			Transcription factor
O08795	Glucosidase 2 subunit beta OS=Mus musculus OX=10090 GN=Prkcsh PE=1 SV=1	Prkcsh	21.11	12	12	12	128490	132644	129612	135052	126205	112594	1.0083	1.04089	1.0171	1.05979	0.990365	0.883556	0.956762	0.433383	extracellular	K08288	PRKCSH; protein kinase C substrate 80K-H	mmu04141 Protein processing in endoplasmic reticulum	GO:0001655 urogenital system development; GO:0001701 in utero embryonic development; GO:0001889 liver development; GO:0006491 N-glycan processing; GO:0006807 nitrogen compound metabolic process; GO:0007154 cell communication; GO:0007165 signal transduction; GO:0007275 multicellular organism development; GO:0007399 nervous system development; GO:0008152 metabolic process; GO:0009100 glycoprotein m…	GO:0005622 intracellular anatomical structure; GO:0005737 cytoplasm; GO:0005783 endoplasmic reticulum; GO:0005788 endoplasmic reticulum lumen; GO:0012505 endomembrane system; GO:0017177 glucosidase II complex; GO:0031974 membrane-enclosed lumen; GO:0032991 protein-containing complex; GO:0043226 organelle; GO:0043227 membrane-bounded organelle; GO:0043229 intracellular organelle; GO:0043231 intrac…	GO:0003676 nucleic acid binding; GO:0003723 RNA binding; GO:0005080 protein kinase C binding; GO:0005488 binding; GO:0005509 calcium ion binding; GO:0005515 protein binding; GO:0019899 enzyme binding; GO:0019900 kinase binding; GO:0019901 protein kinase binding; GO:0043167 ion binding; GO:0043169 cation binding; GO:0044325 transmembrane transporter binding; GO:0046872 metal ion binding; GO:005121…	PF13202	PF13202 EF hand	T	KOG2397	Protein kinase C substrate, 80 KD protein, heavy chain				R-MMU-381426 Regulation of Insulin-like Growth Factor (IGF) transport and uptake by Insulin-like Growth Factor Binding Proteins (IGFBPs);R-MMU-392499 Metabolism of proteins;R-MMU-597592 Post-translational protein modification;R-MMU-8957275 Post-translational protein phosphorylation	https://reactome.org/PathwayBrowser/#/R-MMU-381426;https://reactome.org/PathwayBrowser/#/R-MMU-392499;https://reactome.org/PathwayBrowser/#/R-MMU-597592;https://reactome.org/PathwayBrowser/#/R-MMU-8957275
O08796	Eukaryotic elongation factor 2 kinase OS=Mus musculus OX=10090 GN=Eef2k PE=1 SV=1	Eef2k	13.26	11	11	11	4992.41	5495.77	4872.38	5085.3	5887.93	4039.03	0.986226	1.08566	0.962515	1.00458	1.16313	0.79789	0.977325	0.787114	nucleus	K08292	EEF2K; elongation factor 2 kinase [EC:2.7.11.20]	mmu04152 AMPK signaling pathway; mmu04921 Oxytocin signaling pathway	GO:0001932 regulation of protein phosphorylation; GO:0002931 response to ischemia; GO:0006412 translation; GO:0006414 translational elongation; GO:0006468 protein phosphorylation; GO:0006518 peptide metabolic process; GO:0006793 phosphorus metabolic process; GO:0006796 phosphate-containing compound metabolic process; GO:0006807 nitrogen compound metabolic process; GO:0006950 response to stress; G…	GO:0005622 intracellular anatomical structure; GO:0005737 cytoplasm; GO:0005829 cytosol; GO:0014069 postsynaptic density; GO:0030425 dendrite; GO:0032279 asymmetric synapse; GO:0036477 somatodendritic compartment; GO:0042995 cell projection; GO:0043005 neuron projection; GO:0043197 dendritic spine; GO:0043226 organelle; GO:0044309 neuron spine; GO:0045202 synapse; GO:0097447 dendritic tree; GO:00…	GO:0003676 nucleic acid binding; GO:0003723 RNA binding; GO:0003824 catalytic activity; GO:0004672 protein kinase activity; GO:0004674 protein serine/threonine kinase activity; GO:0004683 calmodulin-dependent protein kinase activity; GO:0004686 elongation factor-2 kinase activity; GO:0005488 binding; GO:0005515 protein binding; GO:0005516 calmodulin binding; GO:0008135 translation factor activity…						WP307 Translation factors	http://www.wikipathways.org/instance/WP307_r117950		R-MMU-162582 Signal Transduction;R-MMU-165159 MTOR signalling;R-MMU-166208 mTORC1-mediated signalling	https://reactome.org/PathwayBrowser/#/R-MMU-162582;https://reactome.org/PathwayBrowser/#/R-MMU-165159;https://reactome.org/PathwayBrowser/#/R-MMU-166208
O08807	Peroxiredoxin-4 OS=Mus musculus OX=10090 GN=Prdx4 PE=1 SV=1	Prdx4	24.45	7	5	5	513686	476548	399233	474944	478652	815180	0.975896	0.905341	0.758459	0.902294	0.909339	1.54867	1.27299	0.332821	mitochondria	K03386			GO:0000003 reproduction; GO:0001775 cell activation; GO:0002252 immune effector process; GO:0002263 cell activation involved in immune response; GO:0002274 myeloid leukocyte activation; GO:0002275 myeloid cell activation involved in immune response; GO:0002283 neutrophil activation involved in immune response; GO:0002366 leukocyte activation involved in immune response; GO:0002376 immune system p…	GO:0005576 extracellular region; GO:0005615 extracellular space; GO:0005622 intracellular anatomical structure; GO:0005737 cytoplasm; GO:0005783 endoplasmic reticulum; GO:0005790 smooth endoplasmic reticulum; GO:0005829 cytosol; GO:0012505 endomembrane system; GO:0030141 secretory granule; GO:0031410 cytoplasmic vesicle; GO:0031974 membrane-enclosed lumen; GO:0031982 vesicle; GO:0031983 vesicle l…	GO:0003824 catalytic activity; GO:0004601 peroxidase activity; GO:0005488 binding; GO:0005515 protein binding; GO:0008379 thioredoxin peroxidase activity; GO:0016209 antioxidant activity; GO:0016491 oxidoreductase activity; GO:0016684 oxidoreductase activity, acting on peroxide as acceptor; GO:0042802 identical protein binding; GO:0042803 protein homodimerization activity; GO:0046983 protein dime…	PF00578	PF00578 AhpC/TSA family	O	KOG0852	Alkyl hydroperoxide reductase, thiol specific antioxidant and related enzymes	WP4466 Oxidative stress and redox pathway	http://www.wikipathways.org/instance/WP4466_r116840		R-MMU-168249 Innate Immune System;R-MMU-168256 Immune System;R-MMU-6798695 Neutrophil degranulation	https://reactome.org/PathwayBrowser/#/R-MMU-168249;https://reactome.org/PathwayBrowser/#/R-MMU-168256;https://reactome.org/PathwayBrowser/#/R-MMU-6798695	E2F TARGETS;MYC TARGETS V1;REACTIVE OXIGEN SPECIES PATHWAY	https://www.gsea-msigdb.org/gsea/msigdb/mouse/geneset/HALLMARK_E2F_TARGETS;https://www.gsea-msigdb.org/gsea/msigdb/mouse/geneset/HALLMARK_MYC_TARGETS_V1;https://www.gsea-msigdb.org/gsea/msigdb/mouse/geneset/HALLMARK_REACTIVE_OXIGEN_SPECIES_PATHWAY
O08808	Protein diaphanous homolog 1 OS=Mus musculus OX=10090 GN=Diaph1 PE=1 SV=1	Diaph1	19.36	28	28	28	43779.1	41669.2	39704.9	39474.1	41349.1	46437.9	1.04065	0.990495	0.943803	0.938317	0.982886	1.10385	1.01684	0.800076	nucleus	K05740	DIAPH1; diaphanous 1	mmu04810 Regulation of actin cytoskeleton; mmu04510 Focal adhesion; mmu04933 AGE-RAGE signaling pathway in diabetic complications	GO:0000003 reproduction; GO:0000226 microtubule cytoskeleton organization; GO:0000278 mitotic cell cycle; GO:0000281 mitotic cytokinesis; GO:0000902 cell morphogenesis; GO:0000910 cytokinesis; GO:0000912 assembly of actomyosin apparatus involved in cytokinesis; GO:0000915 actomyosin contractile ring assembly; GO:0001700 embryonic development via the syncytial blastoderm; GO:0001775 cell activatio…	GO:0001726 ruffle; GO:0005622 intracellular anatomical structure; GO:0005634 nucleus; GO:0005737 cytoplasm; GO:0005819 spindle; GO:0005829 cytosol; GO:0005856 cytoskeleton; GO:0005886 plasma membrane; GO:0005903 brush border; GO:0005912 adherens junction; GO:0005938 cell cortex; GO:0009898 cytoplasmic side of plasma membrane; GO:0012505 endomembrane system; GO:0012506 vesicle membrane; GO:0015630…	GO:0003779 actin binding; GO:0005102 signaling receptor binding; GO:0005488 binding; GO:0005515 protein binding; GO:0005522 profilin binding; GO:0005543 phospholipid binding; GO:0005546 phosphatidylinositol-4,5-bisphosphate binding; GO:0008092 cytoskeletal protein binding; GO:0008289 lipid binding; GO:0019899 enzyme binding; GO:0031267 small GTPase binding; GO:0035091 phosphatidylinositol binding…			TZ	KOG1924	RhoA GTPase effector DIA/Diaphanous	WP523 Regulation of actin cytoskeleton;WP298 G13 signaling pathway;WP85 Focal adhesion	http://www.wikipathways.org/instance/WP523_r120790;http://www.wikipathways.org/instance/WP298_r116836;http://www.wikipathways.org/instance/WP85_r116710		R-MMU-1227986 Signaling by ERBB2;R-MMU-162582 Signal Transduction;R-MMU-168249 Innate Immune System;R-MMU-168256 Immune System;R-MMU-194315 Signaling by Rho GTPases;R-MMU-195258 RHO GTPase Effectors;R-MMU-5663220 RHO GTPases Activate Formins;R-MMU-6785631 ERBB2 Regulates Cell Motility;R-MMU-6798695 Neutrophil degranulation;R-MMU-8980692 RHOA GTPase cycle;R-MMU-9006934 Signaling by Receptor Tyrosi…	https://reactome.org/PathwayBrowser/#/R-MMU-1227986;https://reactome.org/PathwayBrowser/#/R-MMU-162582;https://reactome.org/PathwayBrowser/#/R-MMU-168249;https://reactome.org/PathwayBrowser/#/R-MMU-168256;https://reactome.org/PathwayBrowser/#/R-MMU-194315;https://reactome.org/PathwayBrowser/#/R-MMU-195258;https://reactome.org/PathwayBrowser/#/R-MMU-5663220;https://reactome.org/PathwayBrowser/#/R-…
O08810	116 kDa U5 small nuclear ribonucleoprotein component OS=Mus musculus OX=10090 GN=Eftud2 PE=1 SV=1	Eftud2	23.69	22	21	21	63182.8	61402.3	59776.1	67300.1	63053.5	80899.1	0.958249	0.931246	0.906582	1.02069	0.956288	1.22694	1.14586	0.161816	nucleus	K12852	EFTUD2; 116 kDa U5 small nuclear ribonucleoprotein component	mmu03040 Spliceosome	GO:0000375 RNA splicing, via transesterification reactions; GO:0000377 RNA splicing, via transesterification reactions with bulged adenosine as nucleophile; GO:0000398 mRNA splicing, via spliceosome; GO:0006139 nucleobase-containing compound metabolic process; GO:0006396 RNA processing; GO:0006397 mRNA processing; GO:0006412 translation; GO:0006414 translational elongation; GO:0006518 peptide met…	GO:0005622 intracellular anatomical structure; GO:0005634 nucleus; GO:0005654 nucleoplasm; GO:0005681 spliceosomal complex; GO:0005682 U5 snRNP; GO:0005684 U2-type spliceosomal complex; GO:0005737 cytoplasm; GO:0005829 cytosol; GO:0015030 Cajal body; GO:0016604 nuclear body; GO:0016607 nuclear speck; GO:0030532 small nuclear ribonucleoprotein complex; GO:0031974 membrane-enclosed lumen; GO:003198…	GO:0003676 nucleic acid binding; GO:0003723 RNA binding; GO:0003746 translation elongation factor activity; GO:0003824 catalytic activity; GO:0003924 GTPase activity; GO:0005488 binding; GO:0008135 translation factor activity, RNA binding; GO:0016462 pyrophosphatase activity; GO:0016787 hydrolase activity; GO:0016817 hydrolase activity, acting on acid anhydrides; GO:0016818 hydrolase activity, ac…	PF00009; PF03144; PF14492; PF03764; PF00679	PF00009 Elongation factor Tu GTP binding domain; PF03144 Elongation factor Tu domain 2; PF14492 Elongation Factor G, domain III; PF03764 Elongation factor G, domain IV; PF00679 Elongation factor G C-terminus	J	KOG0468	U5 snRNP-specific protein	WP310 mRNA processing	http://www.wikipathways.org/instance/WP310_r122791		R-MMU-72163 mRNA Splicing - Major Pathway;R-MMU-72165 mRNA Splicing - Minor Pathway;R-MMU-72172 mRNA Splicing;R-MMU-72203 Processing of Capped Intron-Containing Pre-mRNA;R-MMU-8953854 Metabolism of RNA	https://reactome.org/PathwayBrowser/#/R-MMU-72163;https://reactome.org/PathwayBrowser/#/R-MMU-72165;https://reactome.org/PathwayBrowser/#/R-MMU-72172;https://reactome.org/PathwayBrowser/#/R-MMU-72203;https://reactome.org/PathwayBrowser/#/R-MMU-8953854
O08811	General transcription and DNA repair factor IIH helicase subunit XPD OS=Mus musculus OX=10090 GN=Ercc2 PE=1 SV=2	Ercc2	9.21	6	6	6	6529.65	6659.38	5419.5	5976.5	5497.38	4951.39	1.11829	1.14051	0.928161	1.02355	0.941499	0.847991	0.882674	0.221004	nucleus	K10844	ERCC2; DNA excision repair protein ERCC-2 [EC:5.6.2.3]	mmu03420 Nucleotide excision repair; mmu03022 Basal transcription factors	GO:0001109 promoter clearance during DNA-templated transcription; GO:0001111 RNA polymerase II promoter clearance; GO:0001112 DNA-templated transcription open complex formation; GO:0001113 transcription open complex formation at RNA polymerase II promoter; GO:0001120 protein-DNA complex remodeling; GO:0001503 ossification; GO:0001701 in utero embryonic development; GO:0001942 hair follicle develo…	GO:0000428 DNA-directed RNA polymerase complex; GO:0000439 transcription factor TFIIH core complex; GO:0005622 intracellular anatomical structure; GO:0005634 nucleus; GO:0005654 nucleoplasm; GO:0005667 transcription regulator complex; GO:0005669 transcription factor TFIID complex; GO:0005675 transcription factor TFIIH holo complex; GO:0005694 chromosome; GO:0005700 polytene chromosome; GO:0005703…	GO:0003678 DNA helicase activity; GO:0003824 catalytic activity; GO:0004386 helicase activity; GO:0005488 binding; GO:0005515 protein binding; GO:0008094 ATP-dependent activity, acting on DNA; GO:0016462 pyrophosphatase activity; GO:0016787 hydrolase activity; GO:0016817 hydrolase activity, acting on acid anhydrides; GO:0016818 hydrolase activity, acting on acid anhydrides, in phosphorus-containi…	PF06777; PF13307	PF06777 Helical and beta-bridge domain; PF13307 Helicase C-terminal domain	KL	KOG1131	RNA polymerase II transcription initiation/nucleotide excision repair factor TFIIH, 5'-3' helicase subunit RAD3	WP567 Eukaryotic transcription initiation;WP1244 Estrogen signaling	http://www.wikipathways.org/instance/WP567_r117881;http://www.wikipathways.org/instance/WP1244_r114031		R-MMU-112382 Formation of RNA Pol II elongation complex ;R-MMU-113418 Formation of the Early Elongation Complex;R-MMU-212436 Generic Transcription Pathway;R-MMU-3700989 Transcriptional Regulation by TP53;R-MMU-5696395 Formation of Incision Complex in GG-NER;R-MMU-5696398 Nucleotide Excision Repair;R-MMU-5696399 Global Genome Nucleotide Excision Repair (GG-NER);R-MMU-5696400 Dual Incision in GG-NE…	https://reactome.org/PathwayBrowser/#/R-MMU-112382;https://reactome.org/PathwayBrowser/#/R-MMU-113418;https://reactome.org/PathwayBrowser/#/R-MMU-212436;https://reactome.org/PathwayBrowser/#/R-MMU-3700989;https://reactome.org/PathwayBrowser/#/R-MMU-5696395;https://reactome.org/PathwayBrowser/#/R-MMU-5696398;https://reactome.org/PathwayBrowser/#/R-MMU-5696399;https://reactome.org/PathwayBrowser/#/…	DNA REPAIR;REACTIVE OXIGEN SPECIES PATHWAY	https://www.gsea-msigdb.org/gsea/msigdb/mouse/geneset/HALLMARK_DNA_REPAIR;https://www.gsea-msigdb.org/gsea/msigdb/mouse/geneset/HALLMARK_REACTIVE_OXIGEN_SPECIES_PATHWAY
O08848	RNA-binding protein Ro60 OS=Mus musculus OX=10090 GN=RO60 PE=1 SV=1	RO60	4.65	3	3	3	3626.52	4057.19	3586.41	3766.65	4479.39	5166.16	0.881567	0.986258	0.871817	0.915631	1.08889	1.25584	1.19007	0.167916	cytoplasm	K11089	TROVE2; 60 kDa SS-A/Ro ribonucleoprotein	mmu05322 Systemic lupus erythematosus	GO:0002376 immune system process; GO:0002520 immune system development; GO:0006139 nucleobase-containing compound metabolic process; GO:0006351 DNA-templated transcription; GO:0006383 transcription by RNA polymerase III; GO:0006725 cellular aromatic compound metabolic process; GO:0006807 nitrogen compound metabolic process; GO:0006996 organelle organization; GO:0007154 cell communication; GO:0007…	GO:0005622 intracellular anatomical structure; GO:0005634 nucleus; GO:0005654 nucleoplasm; GO:0005737 cytoplasm; GO:0005829 cytosol; GO:0031974 membrane-enclosed lumen; GO:0031981 nuclear lumen; GO:0032991 protein-containing complex; GO:0043226 organelle; GO:0043227 membrane-bounded organelle; GO:0043229 intracellular organelle; GO:0043231 intracellular membrane-bounded organelle; GO:0043233 orga…	GO:0003676 nucleic acid binding; GO:0003723 RNA binding; GO:0005488 binding; GO:0017069 snRNA binding; GO:0030620 U2 snRNA binding; GO:0034336 misfolded RNA binding; GO:0097159 organic cyclic compound binding; GO:1901363 heterocyclic compound binding;	PF05731	PF05731 TROVE domain	S	KOG4465	Uncharacterized conserved protein	WP310 mRNA processing	http://www.wikipathways.org/instance/WP310_r122791
O08856	RNA polymerase II elongation factor ELL OS=Mus musculus OX=10090 GN=Ell PE=2 SV=2	Ell	27.91	15	15	15	3715.7	4157.69	3653.37	3219.04	3372.74	4090.26	1.00385	1.12325	0.987006	0.869666	0.91119	1.10504	0.926717	0.394221	nucleus	K15183	ELL; RNA polymerase II elongation factor ELL	mmu03250 Viral life cycle - HIV-1	GO:0001701 in utero embryonic development; GO:0006139 nucleobase-containing compound metabolic process; GO:0006351 DNA-templated transcription; GO:0006354 DNA-templated transcription elongation; GO:0006355 regulation of DNA-templated transcription; GO:0006357 regulation of transcription by RNA polymerase II; GO:0006359 regulation of transcription by RNA polymerase III; GO:0006366 transcription by…	GO:0000785 chromatin; GO:0005622 intracellular anatomical structure; GO:0005634 nucleus; GO:0005654 nucleoplasm; GO:0005694 chromosome; GO:0008023 transcription elongation factor complex; GO:0015030 Cajal body; GO:0016604 nuclear body; GO:0016607 nuclear speck; GO:0031974 membrane-enclosed lumen; GO:0031981 nuclear lumen; GO:0032991 protein-containing complex; GO:0035363 histone locus body; GO:00…	GO:0005488 binding; GO:0005515 protein binding; GO:0019899 enzyme binding; GO:0019902 phosphatase binding;	PF07303	PF07303 Occludin homology domain	K	KOG4796	RNA polymerase II elongation factor			Transcription factor	R-MMU-112382 Formation of RNA Pol II elongation complex ;R-MMU-212436 Generic Transcription Pathway;R-MMU-3700989 Transcriptional Regulation by TP53;R-MMU-674695 RNA Polymerase II Pre-transcription Events;R-MMU-6796648 TP53 Regulates Transcription of DNA Repair Genes;R-MMU-6807505 RNA polymerase II transcribes snRNA genes;R-MMU-73857 RNA Polymerase II Transcription;R-MMU-74160 Gene expression (Tr…	https://reactome.org/PathwayBrowser/#/R-MMU-112382;https://reactome.org/PathwayBrowser/#/R-MMU-212436;https://reactome.org/PathwayBrowser/#/R-MMU-3700989;https://reactome.org/PathwayBrowser/#/R-MMU-674695;https://reactome.org/PathwayBrowser/#/R-MMU-6796648;https://reactome.org/PathwayBrowser/#/R-MMU-6807505;https://reactome.org/PathwayBrowser/#/R-MMU-73857;https://reactome.org/PathwayBrowser/#/R-…	DNA REPAIR	https://www.gsea-msigdb.org/gsea/msigdb/mouse/geneset/HALLMARK_DNA_REPAIR
O08901	Mitotic checkpoint serine/threonine-protein kinase BUB1 OS=Mus musculus OX=10090 GN=Bub1 PE=1 SV=1	Bub1	4.54	5	5	5	3823.81	4196.08	2919.63	4311.57	2915.83	5989.58	0.949759	1.04222	0.725179	1.07091	0.724235	1.48769	1.20819	0.537345	nucleus	K02178	BUB1; checkpoint serine/threonine-protein kinase [EC:2.7.11.1]	mmu04914 Progesterone-mediated oocyte maturation; mmu04114 Oocyte meiosis; mmu04110 Cell cycle	GO:0000003 reproduction; GO:0000075 cell cycle checkpoint signaling; GO:0000212 meiotic spindle organization; GO:0000226 microtubule cytoskeleton organization; GO:0000278 mitotic cell cycle; GO:0000280 nuclear division; GO:0000819 sister chromatid segregation; GO:0003006 developmental process involved in reproduction; GO:0006355 regulation of DNA-templated transcription; GO:0006468 protein phosph…	GO:0000228 nuclear chromosome; GO:0000775 chromosome, centromeric region; GO:0000776 kinetochore; GO:0000779 condensed chromosome, centromeric region; GO:0000793 condensed chromosome; GO:0000794 condensed nuclear chromosome; GO:0000940 outer kinetochore; GO:0005622 intracellular anatomical structure; GO:0005634 nucleus; GO:0005654 nucleoplasm; GO:0005694 chromosome; GO:0005737 cytoplasm; GO:00058…	GO:0003824 catalytic activity; GO:0004672 protein kinase activity; GO:0005488 binding; GO:0005515 protein binding; GO:0016301 kinase activity; GO:0016740 transferase activity; GO:0016772 transferase activity, transferring phosphorus-containing groups; GO:0016773 phosphotransferase activity, alcohol group as acceptor; GO:0140096 catalytic activity, acting on a protein;	PF08311; PF00069	PF08311 Mad3/BUB1 homology region 1; PF00069 Protein kinase domain	D	KOG1166	Mitotic checkpoint serine/threonine protein kinase				R-MMU-141424 Amplification of signal from the kinetochores;R-MMU-141444 Amplification of signal from unattached kinetochores via a MAD2 inhibitory signal;R-MMU-162582 Signal Transduction;R-MMU-1640170 Cell Cycle;R-MMU-194315 Signaling by Rho GTPases;R-MMU-195258 RHO GTPase Effectors;R-MMU-2467813 Separation of Sister Chromatids;R-MMU-2500257 Resolution of Sister Chromatid Cohesion;R-MMU-2555396 M…	https://reactome.org/PathwayBrowser/#/R-MMU-141424;https://reactome.org/PathwayBrowser/#/R-MMU-141444;https://reactome.org/PathwayBrowser/#/R-MMU-162582;https://reactome.org/PathwayBrowser/#/R-MMU-1640170;https://reactome.org/PathwayBrowser/#/R-MMU-194315;https://reactome.org/PathwayBrowser/#/R-MMU-195258;https://reactome.org/PathwayBrowser/#/R-MMU-2467813;https://reactome.org/PathwayBrowser/#/R-…	MITOTIC SPINDLE;G2M CHECKPOINT;MTORC1 SIGNALING;SPERMATOGENESIS	https://www.gsea-msigdb.org/gsea/msigdb/mouse/geneset/HALLMARK_MITOTIC_SPINDLE;https://www.gsea-msigdb.org/gsea/msigdb/mouse/geneset/HALLMARK_G2M_CHECKPOINT;https://www.gsea-msigdb.org/gsea/msigdb/mouse/geneset/HALLMARK_MTORC1_SIGNALING;https://www.gsea-msigdb.org/gsea/msigdb/mouse/geneset/HALLMARK_SPERMATOGENESIS
O08908	Phosphatidylinositol 3-kinase regulatory subunit beta OS=Mus musculus OX=10090 GN=Pik3r2 PE=1 SV=2	Pik3r2	10.53	7	5	5	4146.6	5342.22	4233.63	3966.67	3518.8	4918.83	0.952265	1.22684	0.972252	0.910945	0.808091	1.12961	0.903942	0.459874	nucleus	K02649	PIK3R1_2_3; phosphoinositide-3-kinase regulatory subunit alpha/beta/delta	mmu04218 Cellular senescence; mmu04510 Focal adhesion; mmu05142 Chagas disease; mmu05135 Yersinia infection; mmu05213 Endometrial cancer; mmu05160 Hepatitis C; mmu05205 Proteoglycans in cancer; mmu04211 Longevity regulating pathway; mmu05215 Prostate cancer; mmu05163 Human cytomegalovirus infection; mmu04917 Prolactin signaling pathway; mmu04910 Insulin signaling pathway; mmu04914 Progesterone-me…	GO:0001678 intracellular glucose homeostasis; GO:0001775 cell activation; GO:0001817 regulation of cytokine production; GO:0001819 positive regulation of cytokine production; GO:0001932 regulation of protein phosphorylation; GO:0001933 negative regulation of protein phosphorylation; GO:0001934 positive regulation of protein phosphorylation; GO:0001952 regulation of cell-matrix adhesion; GO:000195…	GO:0005622 intracellular anatomical structure; GO:0005634 nucleus; GO:0005737 cytoplasm; GO:0005783 endoplasmic reticulum; GO:0005794 Golgi apparatus; GO:0005801 cis-Golgi network; GO:0005829 cytosol; GO:0005886 plasma membrane; GO:0005911 cell-cell junction; GO:0005912 adherens junction; GO:0005925 focal adhesion; GO:0005942 phosphatidylinositol 3-kinase complex; GO:0005943 phosphatidylinositol …	GO:0001784 phosphotyrosine residue binding; GO:0003824 catalytic activity; GO:0005096 GTPase activator activity; GO:0005102 signaling receptor binding; GO:0005126 cytokine receptor binding; GO:0005158 insulin receptor binding; GO:0005159 insulin-like growth factor receptor binding; GO:0005161 platelet-derived growth factor receptor binding; GO:0005165 neurotrophin receptor binding; GO:0005167 neu…	PF00620; PF00017; PF16454	PF00620 RhoGAP domain; PF00017 SH2 domain; PF16454 Phosphatidylinositol 3-kinase regulatory subunit P85 inter-SH2 domain	T	KOG4637	Adaptor for phosphoinositide 3-kinase	WP387 IL-6 signaling pathway;WP572 EGFR1 signaling pathway;WP6 Integrin-mediated cell adhesion;WP523 Regulation of actin cytoskeleton;WP3626 Microglia pathogen phagocytosis pathway;WP339 ESC pluripotency pathways;WP373 IL-3 signaling pathway;WP298 G13 signaling pathway;WP1560 MicroRNAs in cardiomyocyte hypertrophy;WP85 Focal adhesion;WP450 IL-2 signaling pathway;WP2841 Focal adhesion: PI3K-Akt-mT…	http://www.wikipathways.org/instance/WP387_r117906;http://www.wikipathways.org/instance/WP572_r117874;http://www.wikipathways.org/instance/WP6_r116713;http://www.wikipathways.org/instance/WP523_r120790;http://www.wikipathways.org/instance/WP3626_r116838;http://www.wikipathways.org/instance/WP339_r116720;http://www.wikipathways.org/instance/WP373_r117904;http://www.wikipathways.org/instance/WP298_…		R-MMU-109582 Hemostasis;R-MMU-109704 PI3K Cascade;R-MMU-112399 IRS-mediated signalling;R-MMU-114604 GPVI-mediated activation cascade;R-MMU-1257604 PIP3 activates AKT signaling;R-MMU-1266695 Interleukin-7 signaling;R-MMU-1266738 Developmental Biology;R-MMU-1280215 Cytokine Signaling in Immune system;R-MMU-1280218 Adaptive Immune System;R-MMU-1430728 Metabolism;R-MMU-1433557 Signaling by SCF-KIT;R-…
O08912	Polypeptide N-acetylgalactosaminyltransferase 1 OS=Mus musculus OX=10090 GN=Galnt1 PE=1 SV=1	Galnt1	20.04	11	11	11	7213.1	7515.14	7187.45	7865.2	7198.11	8468.54	0.952276	0.992151	0.94889	1.03837	0.950297	1.11802	1.07374	0.231878	Golgi apparatus	K00710	GALNT; polypeptide N-acetylgalactosaminyltransferase [EC:2.4.1.41]	mmu00514 Other types of O-glycan biosynthesis; mmu01100 Metabolic pathways; mmu00512 Mucin type O-glycan biosynthesis	GO:0005975 carbohydrate metabolic process; GO:0006486 protein glycosylation; GO:0006493 protein O-linked glycosylation; GO:0006807 nitrogen compound metabolic process; GO:0008152 metabolic process; GO:0009058 biosynthetic process; GO:0009059 macromolecule biosynthetic process; GO:0009100 glycoprotein metabolic process; GO:0009101 glycoprotein biosynthetic process; GO:0009311 oligosaccharide metab…	GO:0000139 Golgi membrane; GO:0005576 extracellular region; GO:0005622 intracellular anatomical structure; GO:0005737 cytoplasm; GO:0005783 endoplasmic reticulum; GO:0005789 endoplasmic reticulum membrane; GO:0005794 Golgi apparatus; GO:0005795 Golgi stack; GO:0012505 endomembrane system; GO:0016020 membrane; GO:0031090 organelle membrane; GO:0031984 organelle subcompartment; GO:0031985 Golgi cis…	GO:0003824 catalytic activity; GO:0004653 polypeptide N-acetylgalactosaminyltransferase activity; GO:0005488 binding; GO:0008194 UDP-glycosyltransferase activity; GO:0008376 acetylgalactosaminyltransferase activity; GO:0016740 transferase activity; GO:0016757 glycosyltransferase activity; GO:0016758 hexosyltransferase activity; GO:0030145 manganese ion binding; GO:0043167 ion binding; GO:0043169 …	PF00652	PF00652 Ricin-type beta-trefoil lectin domain	O	KOG3736	Polypeptide N-acetylgalactosaminyltransferase				R-MMU-199991 Membrane Trafficking;R-MMU-392499 Metabolism of proteins;R-MMU-5173105 O-linked glycosylation;R-MMU-5653656 Vesicle-mediated transport;R-MMU-597592 Post-translational protein modification;R-MMU-6811436 COPI-independent Golgi-to-ER retrograde traffic;R-MMU-6811442 Intra-Golgi and retrograde Golgi-to-ER traffic;R-MMU-8856688 Golgi-to-ER retrograde transport;R-MMU-913709 O-linked glycos…	https://reactome.org/PathwayBrowser/#/R-MMU-199991;https://reactome.org/PathwayBrowser/#/R-MMU-392499;https://reactome.org/PathwayBrowser/#/R-MMU-5173105;https://reactome.org/PathwayBrowser/#/R-MMU-5653656;https://reactome.org/PathwayBrowser/#/R-MMU-597592;https://reactome.org/PathwayBrowser/#/R-MMU-6811436;https://reactome.org/PathwayBrowser/#/R-MMU-6811442;https://reactome.org/PathwayBrowser/#/…	ALLOGRAFT REJECTION	https://www.gsea-msigdb.org/gsea/msigdb/mouse/geneset/HALLMARK_ALLOGRAFT_REJECTION
O08915	AH receptor-interacting protein OS=Mus musculus OX=10090 GN=Aip PE=1 SV=1	Aip	26.06	8	8	8	36414.4	30847.7	28791.1	29090.6	25709.9	31697.7	1.19685	1.01389	0.94629	0.956134	0.845019	1.04182	0.900524	0.325628	cytoplasm	K17767	AIP; AH receptor-interacting protein	mmu05207 Chemical carcinogenesis - receptor activation; mmu04934 Cushing syndrome	GO:0001894 tissue homeostasis; GO:0001895 retina homeostasis; GO:0003008 system process; GO:0006457 protein folding; GO:0006605 protein targeting; GO:0006626 protein targeting to mitochondrion; GO:0006805 xenobiotic metabolic process; GO:0006807 nitrogen compound metabolic process; GO:0006810 transport; GO:0006839 mitochondrial transport; GO:0006886 intracellular protein transport; GO:0006996 org…	GO:0001917 photoreceptor inner segment; GO:0005622 intracellular anatomical structure; GO:0005634 nucleus; GO:0005654 nucleoplasm; GO:0005667 transcription regulator complex; GO:0005737 cytoplasm; GO:0005829 cytosol; GO:0016020 membrane; GO:0031974 membrane-enclosed lumen; GO:0031981 nuclear lumen; GO:0032991 protein-containing complex; GO:0034751 aryl hydrocarbon receptor complex; GO:0043226 org…	GO:0001918 farnesylated protein binding; GO:0003712 transcription coregulator activity; GO:0003713 transcription coactivator activity; GO:0005102 signaling receptor binding; GO:0005488 binding; GO:0005515 protein binding; GO:0008134 transcription factor binding; GO:0017162 aryl hydrocarbon receptor binding; GO:0019904 protein domain specific binding; GO:0036004 GAF domain binding; GO:0051082 unfo…	PF00254	PF00254 FKBP-type peptidyl-prolyl cis-trans isomerase	O	KOG0545	Aryl-hydrocarbon receptor-interacting protein				R-MMU-1430728 Metabolism;R-MMU-211859 Biological oxidations;R-MMU-211945 Phase I - Functionalization of compounds;R-MMU-8937144 Aryl hydrocarbon receptor signalling	https://reactome.org/PathwayBrowser/#/R-MMU-1430728;https://reactome.org/PathwayBrowser/#/R-MMU-211859;https://reactome.org/PathwayBrowser/#/R-MMU-211945;https://reactome.org/PathwayBrowser/#/R-MMU-8937144
O08917	Flotillin-1 OS=Mus musculus OX=10090 GN=Flot1 PE=1 SV=1	Flot1	8.41	3	3	3	624.568	1223.47	2206.37	1709.59	3521.97		0.336297	0.658774	1.18801	0.920523	1.89639		1.93551	0.27438	cytoplasm	K07192	FLOT; flotillin	mmu04910 Insulin signaling pathway	GO:0000902 cell morphogenesis; GO:0001765 membrane raft assembly; GO:0001817 regulation of cytokine production; GO:0001819 positive regulation of cytokine production; GO:0001932 regulation of protein phosphorylation; GO:0001934 positive regulation of protein phosphorylation; GO:0002090 regulation of receptor internalization; GO:0002682 regulation of immune system process; GO:0002684 positive regu…	GO:0001931 uropod; GO:0005622 intracellular anatomical structure; GO:0005737 cytoplasm; GO:0005768 endosome; GO:0005769 early endosome; GO:0005813 centrosome; GO:0005815 microtubule organizing center; GO:0005856 cytoskeleton; GO:0005886 plasma membrane; GO:0005901 caveola; GO:0005911 cell-cell junction; GO:0005912 adherens junction; GO:0012505 endomembrane system; GO:0015630 microtubule cytoskele…	GO:0002020 protease binding; GO:0005102 signaling receptor binding; GO:0005198 structural molecule activity; GO:0005488 binding; GO:0005515 protein binding; GO:0019899 enzyme binding; GO:0035254 glutamate receptor binding; GO:0035255 ionotropic glutamate receptor binding; GO:0046982 protein heterodimerization activity; GO:0046983 protein dimerization activity;			UZ	KOG2668	Flotillins	WP65 Insulin signaling	http://www.wikipathways.org/instance/WP65_r116717	Transcription factor	R-MMU-112316 Neuronal System;R-MMU-162582 Signal Transduction;R-MMU-194315 Signaling by Rho GTPases;R-MMU-5213460 RIPK1-mediated regulated necrosis;R-MMU-5218859 Regulated Necrosis;R-MMU-5357801 Programmed Cell Death;R-MMU-5675482 Regulation of necroptotic cell death;R-MMU-6794362 Protein-protein interactions at synapses;R-MMU-8849932 Synaptic adhesion-like molecules;R-MMU-8980692 RHOA GTPase cyc…	https://reactome.org/PathwayBrowser/#/R-MMU-112316;https://reactome.org/PathwayBrowser/#/R-MMU-162582;https://reactome.org/PathwayBrowser/#/R-MMU-194315;https://reactome.org/PathwayBrowser/#/R-MMU-5213460;https://reactome.org/PathwayBrowser/#/R-MMU-5218859;https://reactome.org/PathwayBrowser/#/R-MMU-5357801;https://reactome.org/PathwayBrowser/#/R-MMU-5675482;https://reactome.org/PathwayBrowser/#/…
O08919	Numb-like protein OS=Mus musculus OX=10090 GN=Numbl PE=1 SV=3	Numbl	1.66	1	1	1	2873.44	3627.63	2381.08			5200.63	0.816157	1.03037	0.67631			1.47716	1.75654		nucleus	K06057	NUMBL; numb	mmu04330 Notch signaling pathway	GO:0000902 cell morphogenesis; GO:0001655 urogenital system development; GO:0001708 cell fate specification; GO:0001709 cell fate determination; GO:0003002 regionalization; GO:0006605 protein targeting; GO:0006612 protein targeting to membrane; GO:0006807 nitrogen compound metabolic process; GO:0006810 transport; GO:0006811 monoatomic ion transport; GO:0006820 monoatomic anion transport; GO:00068…	GO:0005622 intracellular anatomical structure; GO:0005634 nucleus; GO:0005737 cytoplasm; GO:0005768 endosome; GO:0005769 early endosome; GO:0005886 plasma membrane; GO:0005938 cell cortex; GO:0012505 endomembrane system; GO:0016020 membrane; GO:0016323 basolateral plasma membrane; GO:0019897 extrinsic component of plasma membrane; GO:0019898 extrinsic component of membrane; GO:0030135 coated vesi…	GO:0005068 transmembrane receptor protein tyrosine kinase adaptor activity; GO:0005080 protein kinase C binding; GO:0005102 signaling receptor binding; GO:0005112 Notch binding; GO:0005488 binding; GO:0005515 protein binding; GO:0008013 beta-catenin binding; GO:0019899 enzyme binding; GO:0019900 kinase binding; GO:0019901 protein kinase binding; GO:0019904 protein domain specific binding; GO:0030…	PF00640	PF00640 Phosphotyrosine interaction domain (PTB/PID)	T	KOG3537	Adaptor protein NUMB	WP265 Delta-Notch signaling pathway;WP29 Notch signaling pathway	http://www.wikipathways.org/instance/WP265_r117870;http://www.wikipathways.org/instance/WP29_r122790
O08983	BLOC-3 complex member HPS1 OS=Mus musculus OX=10090 GN=Hps1 PE=2 SV=2	Hps1	7.53	5	5	5	6393.88	5936.84	5589.17	5974.9	5192.34	4139.98	1.15458	1.07205	1.00927	1.07892	0.937609	0.747579	0.854203	0.215256	nucleus	K20193			GO:0001654 eye development; GO:0002682 regulation of immune system process; GO:0002684 positive regulation of immune system process; GO:0002694 regulation of leukocyte activation; GO:0002696 positive regulation of leukocyte activation; GO:0002790 peptide secretion; GO:0006810 transport; GO:0006950 response to stress; GO:0006996 organelle organization; GO:0007033 vacuole organization; GO:0007040 l…	GO:0000323 lytic vacuole; GO:0005622 intracellular anatomical structure; GO:0005737 cytoplasm; GO:0005764 lysosome; GO:0005773 vacuole; GO:0005829 cytosol; GO:0031082 BLOC complex; GO:0031085 BLOC-3 complex; GO:0031410 cytoplasmic vesicle; GO:0031982 vesicle; GO:0032991 protein-containing complex; GO:0043226 organelle; GO:0043227 membrane-bounded organelle; GO:0043229 intracellular organelle; GO:…	GO:0005488 binding; GO:0005515 protein binding; GO:0046983 protein dimerization activity;	PF19036; PF19037; PF19038	PF19036 First Longin domain of FUZ, MON1 and HPS1; PF19037 Second Longin domain of FUZ, MON1 and HPS1; PF19038 Third Longin domain of FUZ, MON1 and HPS1							R-MMU-199991 Membrane Trafficking;R-MMU-5653656 Vesicle-mediated transport;R-MMU-8876198 RAB GEFs exchange GTP for GDP on RABs;R-MMU-9007101 Rab regulation of trafficking	https://reactome.org/PathwayBrowser/#/R-MMU-199991;https://reactome.org/PathwayBrowser/#/R-MMU-5653656;https://reactome.org/PathwayBrowser/#/R-MMU-8876198;https://reactome.org/PathwayBrowser/#/R-MMU-9007101
O08992	Syntenin-1 OS=Mus musculus OX=10090 GN=Sdcbp PE=1 SV=1	Sdcbp	20.4	4	4	4	60821.3	83824.2	90607.2	48064.2	26901	47182.6	1.02106	1.40723	1.5211	0.806896	0.451611	0.792096	0.51922	0.0405866	cytoplasm,nucleus	K17254			GO:0001558 regulation of cell growth; GO:0001775 cell activation; GO:0001932 regulation of protein phosphorylation; GO:0001934 positive regulation of protein phosphorylation; GO:0002090 regulation of receptor internalization; GO:0002091 negative regulation of receptor internalization; GO:0002252 immune effector process; GO:0002263 cell activation involved in immune response; GO:0002274 myeloid le…	GO:0000323 lytic vacuole; GO:0005576 extracellular region; GO:0005615 extracellular space; GO:0005622 intracellular anatomical structure; GO:0005634 nucleus; GO:0005635 nuclear envelope; GO:0005654 nucleoplasm; GO:0005737 cytoplasm; GO:0005764 lysosome; GO:0005766 primary lysosome; GO:0005773 vacuole; GO:0005775 vacuolar lumen; GO:0005829 cytosol; GO:0005856 cytoskeleton; GO:0005886 plasma membra…	GO:0001664 G protein-coupled receptor binding; GO:0005102 signaling receptor binding; GO:0005109 frizzled binding; GO:0005126 cytokine receptor binding; GO:0005137 interleukin-5 receptor binding; GO:0005488 binding; GO:0005515 protein binding; GO:0005543 phospholipid binding; GO:0005546 phosphatidylinositol-4,5-bisphosphate binding; GO:0008092 cytoskeletal protein binding; GO:0008093 cytoskeletal…	PF00595	PF00595 PDZ domain	K	KOG0849	Transcription factor PRD and related proteins, contain PAX and HOX domains	WP151 IL-5 signaling pathway	http://www.wikipathways.org/instance/WP151_r117905		R-MMU-1266738 Developmental Biology;R-MMU-168249 Innate Immune System;R-MMU-168256 Immune System;R-MMU-2682334 EPH-Ephrin signaling;R-MMU-373760 L1CAM interactions;R-MMU-3928664 Ephrin signaling;R-MMU-422475 Axon guidance;R-MMU-447043 Neurofascin interactions;R-MMU-5213460 RIPK1-mediated regulated necrosis;R-MMU-5218859 Regulated Necrosis;R-MMU-5357801 Programmed Cell Death;R-MMU-5675482 Regulati…	https://reactome.org/PathwayBrowser/#/R-MMU-1266738;https://reactome.org/PathwayBrowser/#/R-MMU-168249;https://reactome.org/PathwayBrowser/#/R-MMU-168256;https://reactome.org/PathwayBrowser/#/R-MMU-2682334;https://reactome.org/PathwayBrowser/#/R-MMU-373760;https://reactome.org/PathwayBrowser/#/R-MMU-3928664;https://reactome.org/PathwayBrowser/#/R-MMU-422475;https://reactome.org/PathwayBrowser/#/R…	DNA REPAIR;HEME METABOLISM	https://www.gsea-msigdb.org/gsea/msigdb/mouse/geneset/HALLMARK_DNA_REPAIR;https://www.gsea-msigdb.org/gsea/msigdb/mouse/geneset/HALLMARK_HEME_METABOLISM
O09000	Nuclear receptor coactivator 3 OS=Mus musculus OX=10090 GN=Ncoa3 PE=1 SV=2	Ncoa3	9.08	10	10	10	1624.91	2075.97	2053.47	1794	1827.01	2128.41	0.847501	1.08276	1.07102	0.935693	0.95291	1.11011	0.999143	0.981639	nucleus	K11256	NCOA3; nuclear receptor coactivator 3 [EC:2.3.1.48]	mmu04919 Thyroid hormone signaling pathway; mmu01522 Endocrine resistance; mmu04915 Estrogen signaling pathway; mmu05224 Breast cancer; mmu05200 Pathways in cancer	GO:0000003 reproduction; GO:0001558 regulation of cell growth; GO:0001701 in utero embryonic development; GO:0001763 morphogenesis of a branching structure; GO:0001890 placenta development; GO:0001892 embryonic placenta development; GO:0002009 morphogenesis of an epithelium; GO:0003006 developmental process involved in reproduction; GO:0006139 nucleobase-containing compound metabolic process; GO:…	GO:0000228 nuclear chromosome; GO:0000785 chromatin; GO:0005622 intracellular anatomical structure; GO:0005634 nucleus; GO:0005654 nucleoplasm; GO:0005667 transcription regulator complex; GO:0005694 chromosome; GO:0005737 cytoplasm; GO:0005794 Golgi apparatus; GO:0005829 cytosol; GO:0012505 endomembrane system; GO:0031974 membrane-enclosed lumen; GO:0031981 nuclear lumen; GO:0032991 protein-conta…	GO:0000981 DNA-binding transcription factor activity, RNA polymerase II-specific; GO:0000993 RNA polymerase II complex binding; GO:0001067 transcription regulatory region nucleic acid binding; GO:0001098 basal transcription machinery binding; GO:0001099 basal RNA polymerase II transcription machinery binding; GO:0001228 DNA-binding transcription activator activity, RNA polymerase II-specific; GO:…	PF00989; PF14598; PF08832; PF08815; PF07469	PF00989 PAS fold; PF14598 PAS domain; PF08832 Steroid receptor coactivator; PF08815 Nuclear receptor coactivator; PF07469 Nuclear receptor coactivator, DUF1518	K	KOG3561	Aryl-hydrocarbon receptor nuclear translocator			Transcription factor	R-MMU-162582 Signal Transduction;R-MMU-5683057 MAPK family signaling cascades;R-MMU-5687128 MAPK6/MAPK4 signaling;R-MMU-8939211 ESR-mediated signaling;R-MMU-9006931 Signaling by Nuclear Receptors;R-MMU-9018519 Estrogen-dependent gene expression	https://reactome.org/PathwayBrowser/#/R-MMU-162582;https://reactome.org/PathwayBrowser/#/R-MMU-5683057;https://reactome.org/PathwayBrowser/#/R-MMU-5687128;https://reactome.org/PathwayBrowser/#/R-MMU-8939211;https://reactome.org/PathwayBrowser/#/R-MMU-9006931;https://reactome.org/PathwayBrowser/#/R-MMU-9018519	INTERFERON GAMMA RESPONSE;IL2 STAT5 SIGNALING	https://www.gsea-msigdb.org/gsea/msigdb/mouse/geneset/HALLMARK_INTERFERON_GAMMA_RESPONSE;https://www.gsea-msigdb.org/gsea/msigdb/mouse/geneset/HALLMARK_IL2_STAT5_SIGNALING
O09005	Sphingolipid delta(4)-desaturase DES1 OS=Mus musculus OX=10090 GN=Degs1 PE=1 SV=1	Degs1	7.43	2	2	2	4925.68	4207.4	2507.88	3325.8	4128.63		1.28976	1.10168	0.656672	0.870838	1.08105		0.960543	0.981077	plasma membrane	K04712	DEGS; sphingolipid 4-desaturase/C4-monooxygenase [EC:1.14.19.17 1.14.18.5]	mmu01100 Metabolic pathways; mmu00600 Sphingolipid metabolism; mmu04071 Sphingolipid signaling pathway	GO:0000003 reproduction; GO:0000212 meiotic spindle organization; GO:0000226 microtubule cytoskeleton organization; GO:0000280 nuclear division; GO:0001775 cell activation; GO:0002252 immune effector process; GO:0002263 cell activation involved in immune response; GO:0002274 myeloid leukocyte activation; GO:0002275 myeloid cell activation involved in immune response; GO:0002283 neutrophil activat…	GO:0005622 intracellular anatomical structure; GO:0005737 cytoplasm; GO:0005739 mitochondrion; GO:0005783 endoplasmic reticulum; GO:0005789 endoplasmic reticulum membrane; GO:0005886 plasma membrane; GO:0012505 endomembrane system; GO:0012506 vesicle membrane; GO:0016006 Nebenkern; GO:0016020 membrane; GO:0030141 secretory granule; GO:0030659 cytoplasmic vesicle membrane; GO:0030667 secretory gra…	GO:0000170 sphingosine hydroxylase activity; GO:0003824 catalytic activity; GO:0009055 electron transfer activity; GO:0016491 oxidoreductase activity; GO:0016705 oxidoreductase activity, acting on paired donors, with incorporation or reduction of molecular oxygen; GO:0042284 sphingolipid delta-4 desaturase activity;	PF08557; PF00487	PF08557 Sphingolipid Delta4-desaturase (DES); PF00487 Fatty acid desaturase	I	KOG2987	Fatty acid desaturase	WP4690 Sphingolipid metabolism (integrated pathway);WP4344 Sphingolipid metabolism overview	http://www.wikipathways.org/instance/WP4690_r124752;http://www.wikipathways.org/instance/WP4344_r124750		R-MMU-1430728 Metabolism;R-MMU-1660661 Sphingolipid de novo biosynthesis;R-MMU-168249 Innate Immune System;R-MMU-168256 Immune System;R-MMU-428157 Sphingolipid metabolism;R-MMU-556833 Metabolism of lipids;R-MMU-6798695 Neutrophil degranulation	https://reactome.org/PathwayBrowser/#/R-MMU-1430728;https://reactome.org/PathwayBrowser/#/R-MMU-1660661;https://reactome.org/PathwayBrowser/#/R-MMU-168249;https://reactome.org/PathwayBrowser/#/R-MMU-168256;https://reactome.org/PathwayBrowser/#/R-MMU-428157;https://reactome.org/PathwayBrowser/#/R-MMU-556833;https://reactome.org/PathwayBrowser/#/R-MMU-6798695	ALLOGRAFT REJECTION	https://www.gsea-msigdb.org/gsea/msigdb/mouse/geneset/HALLMARK_ALLOGRAFT_REJECTION
O09010	Beta-1,3-N-acetylglucosaminyltransferase lunatic fringe OS=Mus musculus OX=10090 GN=Lfng PE=1 SV=1	Lfng	2.65	1	1	1	1213.84	644.121	2253.65	2193.32	1614.27		0.76639	0.406683	1.4229	1.38481	1.01921		1.38909	0.424277	extracellular	K05948	FNG; fringe [EC:2.4.1.222]	mmu04330 Notch signaling pathway; mmu05165 Human papillomavirus infection; mmu00514 Other types of O-glycan biosynthesis	GO:0000003 reproduction; GO:0001541 ovarian follicle development; GO:0001654 eye development; GO:0001708 cell fate specification; GO:0001745 compound eye morphogenesis; GO:0001756 somitogenesis; GO:0001775 cell activation; GO:0002009 morphogenesis of an epithelium; GO:0002165 instar larval or pupal development; GO:0002252 immune effector process; GO:0002263 cell activation involved in immune resp…	GO:0000139 Golgi membrane; GO:0005576 extracellular region; GO:0005622 intracellular anatomical structure; GO:0005737 cytoplasm; GO:0005783 endoplasmic reticulum; GO:0005794 Golgi apparatus; GO:0005795 Golgi stack; GO:0005797 Golgi medial cisterna; GO:0012505 endomembrane system; GO:0016020 membrane; GO:0031090 organelle membrane; GO:0031984 organelle subcompartment; GO:0031985 Golgi cisterna; GO…	GO:0003824 catalytic activity; GO:0008194 UDP-glycosyltransferase activity; GO:0008375 acetylglucosaminyltransferase activity; GO:0016740 transferase activity; GO:0016757 glycosyltransferase activity; GO:0016758 hexosyltransferase activity; GO:0033829 O-fucosylpeptide 3-beta-N-acetylglucosaminyltransferase activity;						WP2852 Gene regulatory network modelling somitogenesis;WP265 Delta-Notch signaling pathway;WP29 Notch signaling pathway	http://www.wikipathways.org/instance/WP2852_r87526;http://www.wikipathways.org/instance/WP265_r117870;http://www.wikipathways.org/instance/WP29_r122790				NOTCH SIGNALING;KRAS SIGNALING DN	https://www.gsea-msigdb.org/gsea/msigdb/mouse/geneset/HALLMARK_NOTCH_SIGNALING;https://www.gsea-msigdb.org/gsea/msigdb/mouse/geneset/HALLMARK_KRAS_SIGNALING_DN
O09012	Peroxisomal targeting signal 1 receptor OS=Mus musculus OX=10090 GN=Pex5 PE=1 SV=2	Pex5	21.6	12	12	12	10042.6	10918	11823.9	8866.4	9396.66	9262.1	0.999104	1.08619	1.17632	0.882088	0.934841	0.921454	0.839578	0.0262909	nucleus	K13342	PEX5; peroxin-5	mmu04146 Peroxisome	GO:0000038 very long-chain fatty acid metabolic process; GO:0001764 neuron migration; GO:0002119 nematode larval development; GO:0002164 larval development; GO:0002791 regulation of peptide secretion; GO:0002793 positive regulation of peptide secretion; GO:0003008 system process; GO:0006082 organic acid metabolic process; GO:0006605 protein targeting; GO:0006612 protein targeting to membrane; GO:…	GO:0005622 intracellular anatomical structure; GO:0005737 cytoplasm; GO:0005777 peroxisome; GO:0005778 peroxisomal membrane; GO:0005782 peroxisomal matrix; GO:0005794 Golgi apparatus; GO:0005829 cytosol; GO:0012505 endomembrane system; GO:0016020 membrane; GO:0031090 organelle membrane; GO:0031903 microbody membrane; GO:0031907 microbody lumen; GO:0031974 membrane-enclosed lumen; GO:0032991 prote…	GO:0000268 peroxisome targeting sequence binding; GO:0005048 signal sequence binding; GO:0005052 peroxisome matrix targeting signal-1 binding; GO:0005215 transporter activity; GO:0005216 monoatomic ion channel activity; GO:0005217 intracellular ligand-gated monoatomic ion channel activity; GO:0005221 intracellular cyclic nucleotide-activated monoatomic cation channel activity; GO:0005261 monoatom…			R	KOG1125	TPR repeat-containing protein				R-MMU-1632852 Macroautophagy;R-MMU-392499 Metabolism of proteins;R-MMU-597592 Post-translational protein modification;R-MMU-8852135 Protein ubiquitination;R-MMU-8866654 E3 ubiquitin ligases ubiquitinate target proteins;R-MMU-9033241 Peroxisomal protein import;R-MMU-9609507 Protein localization;R-MMU-9612973 Autophagy;R-MMU-9663891 Selective autophagy;R-MMU-9664873 Pexophagy	https://reactome.org/PathwayBrowser/#/R-MMU-1632852;https://reactome.org/PathwayBrowser/#/R-MMU-392499;https://reactome.org/PathwayBrowser/#/R-MMU-597592;https://reactome.org/PathwayBrowser/#/R-MMU-8852135;https://reactome.org/PathwayBrowser/#/R-MMU-8866654;https://reactome.org/PathwayBrowser/#/R-MMU-9033241;https://reactome.org/PathwayBrowser/#/R-MMU-9609507;https://reactome.org/PathwayBrowser/#…	PEROXISOME	https://www.gsea-msigdb.org/gsea/msigdb/mouse/geneset/HALLMARK_PEROXISOME
O09044	Synaptosomal-associated protein 23 OS=Mus musculus OX=10090 GN=Snap23 PE=1 SV=1	Snap23	35.71	6	6	6	24593.9	23986.2	22513.9	24502.5	25856.8	19890.6	1.044	1.01821	0.955707	1.04012	1.09761	0.844349	0.988127	0.845484	cytoplasm	K08508	SNAP23; synaptosomal-associated protein 23	mmu04130 SNARE interactions in vesicular transport; mmu04611 Platelet activation	GO:0001775 cell activation; GO:0001821 histamine secretion; GO:0002252 immune effector process; GO:0002263 cell activation involved in immune response; GO:0002274 myeloid leukocyte activation; GO:0002275 myeloid cell activation involved in immune response; GO:0002279 mast cell activation involved in immune response; GO:0002283 neutrophil activation involved in immune response; GO:0002349 histamin…	GO:0000323 lytic vacuole; GO:0005622 intracellular anatomical structure; GO:0005634 nucleus; GO:0005654 nucleoplasm; GO:0005737 cytoplasm; GO:0005764 lysosome; GO:0005766 primary lysosome; GO:0005773 vacuole; GO:0005886 plasma membrane; GO:0005911 cell-cell junction; GO:0005912 adherens junction; GO:0012505 endomembrane system; GO:0012506 vesicle membrane; GO:0016020 membrane; GO:0030054 cell jun…	GO:0000149 SNARE binding; GO:0005484 SNAP receptor activity; GO:0005488 binding; GO:0005515 protein binding; GO:0019905 syntaxin binding;			U	KOG3065	SNAP-25 (synaptosome-associated protein) component of SNARE complex	WP65 Insulin signaling	http://www.wikipathways.org/instance/WP65_r116717		R-MMU-1236974 ER-Phagosome pathway;R-MMU-1236975 Antigen processing-Cross presentation;R-MMU-1280218 Adaptive Immune System;R-MMU-162582 Signal Transduction;R-MMU-168249 Innate Immune System;R-MMU-168256 Immune System;R-MMU-194315 Signaling by Rho GTPases;R-MMU-199991 Membrane Trafficking;R-MMU-199992 trans-Golgi Network Vesicle Budding;R-MMU-5653656 Vesicle-mediated transport;R-MMU-6798695 Neutr…	https://reactome.org/PathwayBrowser/#/R-MMU-1236974;https://reactome.org/PathwayBrowser/#/R-MMU-1236975;https://reactome.org/PathwayBrowser/#/R-MMU-1280218;https://reactome.org/PathwayBrowser/#/R-MMU-162582;https://reactome.org/PathwayBrowser/#/R-MMU-168249;https://reactome.org/PathwayBrowser/#/R-MMU-168256;https://reactome.org/PathwayBrowser/#/R-MMU-194315;https://reactome.org/PathwayBrowser/#/R…	PROTEIN SECRETION	https://www.gsea-msigdb.org/gsea/msigdb/mouse/geneset/HALLMARK_PROTEIN_SECRETION
O09053	Bifunctional 3'-5' exonuclease/ATP-dependent helicase WRN OS=Mus musculus OX=10090 GN=Wrn PE=1 SV=3	Wrn	2.07	2	2	2	1379.24	1433.47	1623.77	1669.21			0.903577	0.939104	1.06377	1.09354			1.12874		nucleus	K10900			GO:0000018 regulation of DNA recombination; GO:0000723 telomere maintenance; GO:0000724 double-strand break repair via homologous recombination; GO:0000725 recombinational repair; GO:0000731 DNA synthesis involved in DNA repair; GO:0001325 formation of extrachromosomal circular DNA; GO:0006139 nucleobase-containing compound metabolic process; GO:0006259 DNA metabolic process; GO:0006260 DNA repli…	GO:0000781 chromosome, telomeric region; GO:0005622 intracellular anatomical structure; GO:0005634 nucleus; GO:0005654 nucleoplasm; GO:0005657 replication fork; GO:0005694 chromosome; GO:0005730 nucleolus; GO:0005737 cytoplasm; GO:0005813 centrosome; GO:0005815 microtubule organizing center; GO:0005856 cytoskeleton; GO:0015630 microtubule cytoskeleton; GO:0016604 nuclear body; GO:0016607 nuclear …	GO:0000217 DNA secondary structure binding; GO:0000287 magnesium ion binding; GO:0000400 four-way junction DNA binding; GO:0000403 Y-form DNA binding; GO:0000405 bubble DNA binding; GO:0003676 nucleic acid binding; GO:0003677 DNA binding; GO:0003678 DNA helicase activity; GO:0003682 chromatin binding; GO:0003684 damaged DNA binding; GO:0003824 catalytic activity; GO:0004386 helicase activity; GO:…	PF01612; PF00270; PF00271; PF16124; PF09382; PF00570; PF14493	PF01612 3'-5' exonuclease; PF00270 DEAD/DEAH box helicase; PF00271 Helicase conserved C-terminal domain; PF16124 RecQ zinc-binding; PF09382 RQC domain; PF00570 HRDC domain; PF14493 Helix-turn-helix domain	R	KOG4373	Predicted 3'-5' exonuclease				R-MMU-157579 Telomere Maintenance;R-MMU-1640170 Cell Cycle;R-MMU-174414 Processive synthesis on the C-strand of the telomere;R-MMU-174417 Telomere C-strand (Lagging Strand) Synthesis;R-MMU-174437 Removal of the Flap Intermediate from the C-strand;R-MMU-180786 Extension of Telomeres;R-MMU-212436 Generic Transcription Pathway;R-MMU-3700989 Transcriptional Regulation by TP53;R-MMU-5633007 Regulation…	https://reactome.org/PathwayBrowser/#/R-MMU-157579;https://reactome.org/PathwayBrowser/#/R-MMU-1640170;https://reactome.org/PathwayBrowser/#/R-MMU-174414;https://reactome.org/PathwayBrowser/#/R-MMU-174417;https://reactome.org/PathwayBrowser/#/R-MMU-174437;https://reactome.org/PathwayBrowser/#/R-MMU-180786;https://reactome.org/PathwayBrowser/#/R-MMU-212436;https://reactome.org/PathwayBrowser/#/R-M…	G2M CHECKPOINT	https://www.gsea-msigdb.org/gsea/msigdb/mouse/geneset/HALLMARK_G2M_CHECKPOINT
O09061	Proteasome subunit beta type-1 OS=Mus musculus OX=10090 GN=Psmb1 PE=1 SV=1	Psmb1	35.83	7	7	7	127011	129627	118106	128684	117691	127863	1.01747	1.03843	0.946132	1.03087	0.942808	1.02429	0.99865	0.974358	cytoplasm,nucleus	K02732	PSMB1; 20S proteasome subunit beta 6 [EC:3.4.25.1]	mmu05020 Prion disease; mmu03050 Proteasome; mmu05016 Huntington disease; mmu05014 Amyotrophic lateral sclerosis; mmu05010 Alzheimer disease; mmu05022 Pathways of neurodegeneration - multiple diseases; mmu05017 Spinocerebellar ataxia; mmu05012 Parkinson disease	GO:0001775 cell activation; GO:0002252 immune effector process; GO:0002263 cell activation involved in immune response; GO:0002274 myeloid leukocyte activation; GO:0002275 myeloid cell activation involved in immune response; GO:0002283 neutrophil activation involved in immune response; GO:0002366 leukocyte activation involved in immune response; GO:0002376 immune system process; GO:0002443 leukoc…	GO:0000502 proteasome complex; GO:0005576 extracellular region; GO:0005622 intracellular anatomical structure; GO:0005634 nucleus; GO:0005654 nucleoplasm; GO:0005737 cytoplasm; GO:0005829 cytosol; GO:0005839 proteasome core complex; GO:0012505 endomembrane system; GO:0019774 proteasome core complex, beta-subunit complex; GO:0030141 secretory granule; GO:0031410 cytoplasmic vesicle; GO:0031974 mem…	GO:0005488 binding; GO:0005515 protein binding;	PF00227	PF00227 Proteasome subunit	O	KOG0179	20S proteasome, regulatory subunit beta type PSMB1/PRE7	WP519 Proteasome degradation	http://www.wikipathways.org/instance/WP519_r117058		R-MMU-1168372 Downstream signaling events of B Cell Receptor (BCR);R-MMU-1169091 Activation of NF-kappaB in B cells;R-MMU-1234174 Cellular response to hypoxia;R-MMU-1234176 Oxygen-dependent proline hydroxylation of Hypoxia-inducible Factor Alpha;R-MMU-1236975 Antigen processing-Cross presentation;R-MMU-1236978 Cross-presentation of soluble exogenous antigens (endosomes);R-MMU-1257604 PIP3 activat…
O09100	Endothelial transcription factor GATA-2 OS=Mus musculus OX=10090 GN=Gata2 PE=1 SV=2	Gata2	13.96	6	6	4	11810.6	11083.7	11891	12550.7	8404.51	8732.96	1.09911	1.03147	1.10659	1.16799	0.782137	0.812703	0.853469	0.248886	nucleus	K17894			GO:0000003 reproduction; GO:0000122 negative regulation of transcription by RNA polymerase II; GO:0000902 cell morphogenesis; GO:0001654 eye development; GO:0001655 urogenital system development; GO:0001656 metanephros development; GO:0001657 ureteric bud development; GO:0001701 in utero embryonic development; GO:0001708 cell fate specification; GO:0001709 cell fate determination; GO:0001764 neur…	GO:0000228 nuclear chromosome; GO:0000785 chromatin; GO:0005622 intracellular anatomical structure; GO:0005634 nucleus; GO:0005654 nucleoplasm; GO:0005667 transcription regulator complex; GO:0005694 chromosome; GO:0005737 cytoplasm; GO:0031974 membrane-enclosed lumen; GO:0031981 nuclear lumen; GO:0032991 protein-containing complex; GO:0043226 organelle; GO:0043227 membrane-bounded organelle; GO:0…	GO:0000976 transcription cis-regulatory region binding; GO:0000977 RNA polymerase II transcription regulatory region sequence-specific DNA binding; GO:0000978 RNA polymerase II cis-regulatory region sequence-specific DNA binding; GO:0000981 DNA-binding transcription factor activity, RNA polymerase II-specific; GO:0000987 cis-regulatory region sequence-specific DNA binding; GO:0001046 core promote…	PF00320	PF00320 GATA zinc finger	K	KOG1601	GATA-4/5/6 transcription factors	WP1266 SIDS susceptibility pathways;WP2872 White fat cell differentiation;WP373 IL-3 signaling pathway;WP447 Adipogenesis genes	http://www.wikipathways.org/instance/WP1266_r117943;http://www.wikipathways.org/instance/WP2872_r107201;http://www.wikipathways.org/instance/WP373_r117904;http://www.wikipathways.org/instance/WP447_r87026	Transcription factor	R-MMU-109582 Hemostasis;R-MMU-212436 Generic Transcription Pathway;R-MMU-73857 RNA Polymerase II Transcription;R-MMU-74160 Gene expression (Transcription);R-MMU-8878171 Transcriptional regulation by RUNX1;R-MMU-8939236 RUNX1 regulates transcription of genes involved in differentiation of HSCs;R-MMU-983231 Factors involved in megakaryocyte development and platelet production	https://reactome.org/PathwayBrowser/#/R-MMU-109582;https://reactome.org/PathwayBrowser/#/R-MMU-212436;https://reactome.org/PathwayBrowser/#/R-MMU-73857;https://reactome.org/PathwayBrowser/#/R-MMU-74160;https://reactome.org/PathwayBrowser/#/R-MMU-8878171;https://reactome.org/PathwayBrowser/#/R-MMU-8939236;https://reactome.org/PathwayBrowser/#/R-MMU-983231
O09106	Histone deacetylase 1 OS=Mus musculus OX=10090 GN=Hdac1 PE=1 SV=1	Hdac1	21.58	10	10	10	97890.8	94008.5	96592.6	87333.4	89168.1	67695.9	1.1026	1.05887	1.08798	0.983689	1.00435	0.7625	0.846462	0.123138	cytoplasm	K06067	HDAC1_2; histone deacetylase 1/2 [EC:3.5.1.98]	mmu05165 Human papillomavirus infection; mmu04110 Cell cycle; mmu05169 Epstein-Barr virus infection; mmu04919 Thyroid hormone signaling pathway; mmu04350 TGF-beta signaling pathway; mmu05206 MicroRNAs in cancer; mmu05203 Viral carcinogenesis; mmu05031 Amphetamine addiction; mmu05016 Huntington disease; mmu03082 ATP-dependent chromatin remodeling; mmu04213 Longevity regulating pathway - multiple s…	GO:0000003 reproduction; GO:0000122 negative regulation of transcription by RNA polymerase II; GO:0000902 cell morphogenesis; GO:0001654 eye development; GO:0001817 regulation of cytokine production; GO:0001819 positive regulation of cytokine production; GO:0001932 regulation of protein phosphorylation; GO:0001934 positive regulation of protein phosphorylation; GO:0001942 hair follicle developmen…	GO:0000118 histone deacetylase complex; GO:0000228 nuclear chromosome; GO:0000785 chromatin; GO:0000792 heterochromatin; GO:0005622 intracellular anatomical structure; GO:0005634 nucleus; GO:0005654 nucleoplasm; GO:0005667 transcription regulator complex; GO:0005694 chromosome; GO:0005700 polytene chromosome; GO:0005705 polytene chromosome interband; GO:0005737 cytoplasm; GO:0005829 cytosol; GO:0…	GO:0000976 transcription cis-regulatory region binding; GO:0000977 RNA polymerase II transcription regulatory region sequence-specific DNA binding; GO:0000978 RNA polymerase II cis-regulatory region sequence-specific DNA binding; GO:0000987 cis-regulatory region sequence-specific DNA binding; GO:0001046 core promoter sequence-specific DNA binding; GO:0001067 transcription regulatory region nuclei…	PF00850	PF00850 Histone deacetylase domain	B	KOG1342	Histone deacetylase complex, catalytic component RPD3	WP387 IL-6 signaling pathway;WP572 EGFR1 signaling pathway;WP300 Histone modifications;WP265 Delta-Notch signaling pathway;WP2074 Neural crest differentiation;WP1244 Estrogen signaling;WP29 Notch signaling pathway;WP1763 Mechanisms associated with pluripotency	http://www.wikipathways.org/instance/WP387_r117906;http://www.wikipathways.org/instance/WP572_r117874;http://www.wikipathways.org/instance/WP300_r71890;http://www.wikipathways.org/instance/WP265_r117870;http://www.wikipathways.org/instance/WP2074_r117928;http://www.wikipathways.org/instance/WP1244_r114031;http://www.wikipathways.org/instance/WP29_r122790;http://www.wikipathways.org/instance/WP176…	Transcription factor	R-MMU-109582 Hemostasis;R-MMU-1257604 PIP3 activates AKT signaling;R-MMU-1538133 G0 and Early G1;R-MMU-162582 Signal Transduction;R-MMU-1640170 Cell Cycle;R-MMU-170834 Signaling by TGF-beta Receptor Complex;R-MMU-195721 Signaling by WNT;R-MMU-201556 Signaling by ALK;R-MMU-201681 TCF dependent signaling in response to WNT;R-MMU-201722 Formation of the beta-catenin:TCF transactivating complex;R-MMU…		TGF BETA SIGNALING	https://www.gsea-msigdb.org/gsea/msigdb/mouse/geneset/HALLMARK_TGF_BETA_SIGNALING
O09110	Dual specificity mitogen-activated protein kinase kinase 3 OS=Mus musculus OX=10090 GN=Map2k3 PE=1 SV=2	Map2k3	7.78	4	4	4	14059.2	13876.2	11295.7	16259.2	13877	14733.2	1.00303	0.989973	0.805872	1.15998	0.99003	1.05111	1.14372	0.180538	cytoplasm	K04432	MAP2K3; mitogen-activated protein kinase kinase 3 [EC:2.7.12.2]	mmu04912 GnRH signaling pathway; mmu04218 Cellular senescence; mmu05161 Hepatitis B; mmu04936 Alcoholic liver disease; mmu05417 Lipid and atherosclerosis; mmu05135 Yersinia infection; mmu05145 Toxoplasmosis; mmu05169 Epstein-Barr virus infection; mmu05170 Human immunodeficiency virus 1 infection; mmu04015 Rap1 signaling pathway; mmu04010 MAPK signaling pathway; mmu04714 Thermogenesis; mmu05014 Am…	GO:0000003 reproduction; GO:0000165 MAPK cascade; GO:0000302 response to reactive oxygen species; GO:0000303 response to superoxide; GO:0000305 response to oxygen radical; GO:0000578 embryonic axis specification; GO:0001817 regulation of cytokine production; GO:0001932 regulation of protein phosphorylation; GO:0001934 positive regulation of protein phosphorylation; GO:0002225 positive regulation …	GO:0005622 intracellular anatomical structure; GO:0005634 nucleus; GO:0005654 nucleoplasm; GO:0005737 cytoplasm; GO:0005829 cytosol; GO:0031974 membrane-enclosed lumen; GO:0031981 nuclear lumen; GO:0043226 organelle; GO:0043227 membrane-bounded organelle; GO:0043229 intracellular organelle; GO:0043231 intracellular membrane-bounded organelle; GO:0043233 organelle lumen; GO:0070013 intracellular o…	GO:0003824 catalytic activity; GO:0004672 protein kinase activity; GO:0004674 protein serine/threonine kinase activity; GO:0004708 MAP kinase kinase activity; GO:0004712 protein serine/threonine/tyrosine kinase activity; GO:0005488 binding; GO:0005515 protein binding; GO:0016301 kinase activity; GO:0016740 transferase activity; GO:0016772 transferase activity, transferring phosphorus-containing g…	PF00069	PF00069 Protein kinase domain	T	KOG0984	Mitogen-activated protein kinase (MAPK) kinase MKK3/MKK6	WP572 EGFR1 signaling pathway;WP6 Integrin-mediated cell adhesion;WP339 ESC pluripotency pathways;WP1560 MicroRNAs in cardiomyocyte hypertrophy;WP85 Focal adhesion;WP65 Insulin signaling;WP251 Mapk cascade	http://www.wikipathways.org/instance/WP572_r117874;http://www.wikipathways.org/instance/WP6_r116713;http://www.wikipathways.org/instance/WP339_r116720;http://www.wikipathways.org/instance/WP1560_r116839;http://www.wikipathways.org/instance/WP85_r116710;http://www.wikipathways.org/instance/WP65_r116717;http://www.wikipathways.org/instance/WP251_r116722		R-MMU-1280215 Cytokine Signaling in Immune system;R-MMU-166016 Toll Like Receptor 4 (TLR4) Cascade;R-MMU-166058 MyD88:MAL(TIRAP) cascade initiated on plasma membrane;R-MMU-166166 MyD88-independent TLR4 cascade ;R-MMU-168138 Toll Like Receptor 9 (TLR9) Cascade;R-MMU-168142 Toll Like Receptor 10 (TLR10) Cascade;R-MMU-168164 Toll Like Receptor 3 (TLR3) Cascade;R-MMU-168176 Toll Like Receptor 5 (TLR5…	https://reactome.org/PathwayBrowser/#/R-MMU-1280215;https://reactome.org/PathwayBrowser/#/R-MMU-166016;https://reactome.org/PathwayBrowser/#/R-MMU-166058;https://reactome.org/PathwayBrowser/#/R-MMU-166166;https://reactome.org/PathwayBrowser/#/R-MMU-168138;https://reactome.org/PathwayBrowser/#/R-MMU-168142;https://reactome.org/PathwayBrowser/#/R-MMU-168164;https://reactome.org/PathwayBrowser/#/R-M…	TNFA SIGNALING VIA NFKB;PI3K AKT MTOR SIGNALING;MTORC1 SIGNALING;HEME METABOLISM	https://www.gsea-msigdb.org/gsea/msigdb/mouse/geneset/HALLMARK_TNFA_SIGNALING_VIA_NFKB;https://www.gsea-msigdb.org/gsea/msigdb/mouse/geneset/HALLMARK_PI3K_AKT_MTOR_SIGNALING;https://www.gsea-msigdb.org/gsea/msigdb/mouse/geneset/HALLMARK_MTORC1_SIGNALING;https://www.gsea-msigdb.org/gsea/msigdb/mouse/geneset/HALLMARK_HEME_METABOLISM
O09126	Semaphorin-4D OS=Mus musculus OX=10090 GN=Sema4d PE=1 SV=2	Sema4d	14.29	11	11	11	8847.86	8476.78	9006.37	7054.54	6763.28	6756.07	1.1318	1.08434	1.15208	0.902406	0.865148	0.864226	0.781356	0.000424387	plasma membrane	K06521	SEMA4; semaphorin 4	mmu04360 Axon guidance	GO:0000122 negative regulation of transcription by RNA polymerase II; GO:0001501 skeletal system development; GO:0001503 ossification; GO:0001558 regulation of cell growth; GO:0001932 regulation of protein phosphorylation; GO:0001933 negative regulation of protein phosphorylation; GO:0001934 positive regulation of protein phosphorylation; GO:0002376 immune system process; GO:0006355 regulation of…	GO:0005576 extracellular region; GO:0005615 extracellular space; GO:0005886 plasma membrane; GO:0016020 membrane; GO:0071944 cell periphery;	GO:0004888 transmembrane signaling receptor activity; GO:0005102 signaling receptor binding; GO:0005488 binding; GO:0005515 protein binding; GO:0030215 semaphorin receptor binding; GO:0038023 signaling receptor activity; GO:0042802 identical protein binding; GO:0060089 molecular transducer activity;	PF00047	PF00047 Immunoglobulin domain	T	KOG3611	Semaphorins				R-MMU-1266738 Developmental Biology;R-MMU-373755 Semaphorin interactions;R-MMU-400685 Sema4D in semaphorin signaling;R-MMU-416550 Sema4D mediated inhibition of cell attachment and migration;R-MMU-416572 Sema4D induced cell migration and growth-cone collapse;R-MMU-416700 Other semaphorin interactions;R-MMU-422475 Axon guidance;R-MMU-9675108 Nervous system development	https://reactome.org/PathwayBrowser/#/R-MMU-1266738;https://reactome.org/PathwayBrowser/#/R-MMU-373755;https://reactome.org/PathwayBrowser/#/R-MMU-400685;https://reactome.org/PathwayBrowser/#/R-MMU-416550;https://reactome.org/PathwayBrowser/#/R-MMU-416572;https://reactome.org/PathwayBrowser/#/R-MMU-416700;https://reactome.org/PathwayBrowser/#/R-MMU-422475;https://reactome.org/PathwayBrowser/#/R-M…	INFLAMMATORY RESPONSE	https://www.gsea-msigdb.org/gsea/msigdb/mouse/geneset/HALLMARK_INFLAMMATORY_RESPONSE
O09130	NFATC2-interacting protein OS=Mus musculus OX=10090 GN=Nfatc2ip PE=1 SV=1	Nfatc2ip	3.88	1	1	1	3478.09	4267.64	4215.59	5139.15	3089.05	9597.82	0.700584	0.859622	0.849137	1.03517	0.622221	1.93327	1.49031	0.425207	nucleus				GO:0001816 cytokine production; GO:0006355 regulation of DNA-templated transcription; GO:0006357 regulation of transcription by RNA polymerase II; GO:0006807 nitrogen compound metabolic process; GO:0008152 metabolic process; GO:0009889 regulation of biosynthetic process; GO:0009891 positive regulation of biosynthetic process; GO:0009893 positive regulation of metabolic process; GO:0009987 cellula…	GO:0005622 intracellular anatomical structure; GO:0005634 nucleus; GO:0005737 cytoplasm; GO:0043226 organelle; GO:0043227 membrane-bounded organelle; GO:0043229 intracellular organelle; GO:0043231 intracellular membrane-bounded organelle;	GO:0031386 protein tag activity;			O	KOG1769	Ubiquitin-like proteins			Transcription factor
O09131	Glutathione S-transferase omega-1 OS=Mus musculus OX=10090 GN=Gsto1 PE=1 SV=2	Gsto1	36.67	10	10	10	118398	117212	110088	83312.4	99948.7	90407.2	1.14696	1.13547	1.06646	0.807074	0.968235	0.875804	0.79164	0.014697	nucleus	K00799	GST; glutathione S-transferase [EC:2.5.1.18]	mmu05204 Chemical carcinogenesis - DNA adducts; mmu05418 Fluid shear stress and atherosclerosis; mmu01100 Metabolic pathways; mmu00983 Drug metabolism - other enzymes; mmu05208 Chemical carcinogenesis - reactive oxygen species; mmu00480 Glutathione metabolism; mmu05207 Chemical carcinogenesis - receptor activation; mmu01524 Platinum drug resistance; mmu00982 Drug metabolism - cytochrome P450; mmu…	GO:0000302 response to reactive oxygen species; GO:0005975 carbohydrate metabolic process; GO:0005996 monosaccharide metabolic process; GO:0006082 organic acid metabolic process; GO:0006518 peptide metabolic process; GO:0006575 cellular modified amino acid metabolic process; GO:0006725 cellular aromatic compound metabolic process; GO:0006726 eye pigment biosynthetic process; GO:0006728 pteridine …	GO:0005576 extracellular region; GO:0005604 basement membrane; GO:0005622 intracellular anatomical structure; GO:0005634 nucleus; GO:0005635 nuclear envelope; GO:0005737 cytoplasm; GO:0005739 mitochondrion; GO:0005829 cytosol; GO:0012505 endomembrane system; GO:0016020 membrane; GO:0030424 axon; GO:0031012 extracellular matrix; GO:0031090 organelle membrane; GO:0031965 nuclear membrane; GO:003196…	GO:0003824 catalytic activity; GO:0004364 glutathione transferase activity; GO:0004734 pyrimidodiazepine synthase activity; GO:0005488 binding; GO:0005515 protein binding; GO:0015036 disulfide oxidoreductase activity; GO:0015038 glutathione disulfide oxidoreductase activity; GO:0016209 antioxidant activity; GO:0016491 oxidoreductase activity; GO:0016645 oxidoreductase activity, acting on the CH-N…	PF13417; PF00043	PF13417 Glutathione S-transferase, N-terminal domain; PF00043 Glutathione S-transferase, C-terminal domain	O	KOG0406	Glutathione S-transferase	WP4466 Oxidative stress and redox pathway;WP1251 Metapathway biotransformation;WP385 Myometrial relaxation and contraction pathways	http://www.wikipathways.org/instance/WP4466_r116840;http://www.wikipathways.org/instance/WP1251_r94721;http://www.wikipathways.org/instance/WP385_r122794		R-MMU-1430728 Metabolism;R-MMU-156580 Phase II - Conjugation of compounds;R-MMU-156581 Methylation;R-MMU-156590 Glutathione conjugation;R-MMU-196836 Vitamin C (ascorbate) metabolism;R-MMU-196849 Metabolism of water-soluble vitamins and cofactors;R-MMU-196854 Metabolism of vitamins and cofactors;R-MMU-211859 Biological oxidations	https://reactome.org/PathwayBrowser/#/R-MMU-1430728;https://reactome.org/PathwayBrowser/#/R-MMU-156580;https://reactome.org/PathwayBrowser/#/R-MMU-156581;https://reactome.org/PathwayBrowser/#/R-MMU-156590;https://reactome.org/PathwayBrowser/#/R-MMU-196836;https://reactome.org/PathwayBrowser/#/R-MMU-196849;https://reactome.org/PathwayBrowser/#/R-MMU-196854;https://reactome.org/PathwayBrowser/#/R-M…	XENOBIOTIC METABOLISM;IL2 STAT5 SIGNALING	https://www.gsea-msigdb.org/gsea/msigdb/mouse/geneset/HALLMARK_XENOBIOTIC_METABOLISM;https://www.gsea-msigdb.org/gsea/msigdb/mouse/geneset/HALLMARK_IL2_STAT5_SIGNALING
O09159	Lysosomal alpha-mannosidase OS=Mus musculus OX=10090 GN=Man2b1 PE=1 SV=4	Man2b1	11.65	10	10	10	6609	7156.74	5793.52	9132.22	8542.37	9769.09	0.843649	0.913569	0.739552	1.16574	1.09045	1.24704	1.4031	0.00941523	nucleus	K12311	MAN2B1; lysosomal alpha-mannosidase [EC:3.2.1.24]	mmu00511 Other glycan degradation; mmu04142 Lysosome	GO:0001775 cell activation; GO:0002252 immune effector process; GO:0002263 cell activation involved in immune response; GO:0002274 myeloid leukocyte activation; GO:0002275 myeloid cell activation involved in immune response; GO:0002283 neutrophil activation involved in immune response; GO:0002366 leukocyte activation involved in immune response; GO:0002376 immune system process; GO:0002443 leukoc…	GO:0000323 lytic vacuole; GO:0005576 extracellular region; GO:0005615 extracellular space; GO:0005622 intracellular anatomical structure; GO:0005737 cytoplasm; GO:0005764 lysosome; GO:0005766 primary lysosome; GO:0005773 vacuole; GO:0005775 vacuolar lumen; GO:0012505 endomembrane system; GO:0030141 secretory granule; GO:0031410 cytoplasmic vesicle; GO:0031974 membrane-enclosed lumen; GO:0031982 v…	GO:0003824 catalytic activity; GO:0004553 hydrolase activity, hydrolyzing O-glycosyl compounds; GO:0004559 alpha-mannosidase activity; GO:0004571 mannosyl-oligosaccharide 1,2-alpha-mannosidase activity; GO:0005488 binding; GO:0005537 mannose binding; GO:0015923 mannosidase activity; GO:0015924 mannosyl-oligosaccharide mannosidase activity; GO:0016787 hydrolase activity; GO:0016798 hydrolase activ…	PF01074; PF09261; PF07748; PF17677	PF01074 Glycosyl hydrolases family 38 N-terminal domain; PF09261 Alpha mannosidase middle domain; PF07748 Glycosyl hydrolases family 38 C-terminal domain; PF17677 Glycosyl hydrolases family 38 C-terminal beta sandwich domain	G	KOG1959	Glycosyl hydrolase, family 38 - alpha-mannosidase				R-MMU-1430728 Metabolism;R-MMU-168249 Innate Immune System;R-MMU-168256 Immune System;R-MMU-6798695 Neutrophil degranulation;R-MMU-71387 Metabolism of carbohydrates;R-MMU-8853383 Lysosomal oligosaccharide catabolism	https://reactome.org/PathwayBrowser/#/R-MMU-1430728;https://reactome.org/PathwayBrowser/#/R-MMU-168249;https://reactome.org/PathwayBrowser/#/R-MMU-168256;https://reactome.org/PathwayBrowser/#/R-MMU-6798695;https://reactome.org/PathwayBrowser/#/R-MMU-71387;https://reactome.org/PathwayBrowser/#/R-MMU-8853383
O09172	Glutamate--cysteine ligase regulatory subunit OS=Mus musculus OX=10090 GN=Gclm PE=1 SV=1	Gclm	17.15	4	4	4	34823.6	29601.6	25998.8	48140.6	58771.6	99045.2	0.704975	0.59926	0.526325	0.974567	1.18978	2.00509	2.27769	0.0276447	mitochondria	K11205	GCLM; glutamate--cysteine ligase regulatory subunit	mmu04216 Ferroptosis; mmu00480 Glutathione metabolism; mmu00270 Cysteine and methionine metabolism; mmu01100 Metabolic pathways; mmu01240 Biosynthesis of cofactors	GO:0000096 sulfur amino acid metabolic process; GO:0001101 response to acid chemical; GO:0001678 intracellular glucose homeostasis; GO:0001775 cell activation; GO:0003008 system process; GO:0003013 circulatory system process; GO:0003018 vascular process in circulatory system; GO:0003254 regulation of membrane depolarization; GO:0006082 organic acid metabolic process; GO:0006518 peptide metabolic …	GO:0005622 intracellular anatomical structure; GO:0005737 cytoplasm; GO:0005829 cytosol; GO:0017109 glutamate-cysteine ligase complex; GO:0032991 protein-containing complex; GO:1902494 catalytic complex;	GO:0003824 catalytic activity; GO:0004357 glutamate-cysteine ligase activity; GO:0005488 binding; GO:0005515 protein binding; GO:0016874 ligase activity; GO:0016879 ligase activity, forming carbon-nitrogen bonds; GO:0016881 acid-amino acid ligase activity; GO:0019899 enzyme binding; GO:0030234 enzyme regulator activity; GO:0035226 glutamate-cysteine ligase catalytic subunit binding; GO:0046982 pr…			E	KOG3023	Glutamate-cysteine ligase regulatory subunit	WP730 Glutathione and one-carbon metabolism;WP4466 Oxidative stress and redox pathway;WP1770 One-carbon metabolism and related pathways;WP1245 Transcriptional activation by Nfe2l2 in response to phytochemicals;WP164 Glutathione metabolism;WP662 Amino acid metabolism	http://www.wikipathways.org/instance/WP730_r116583;http://www.wikipathways.org/instance/WP4466_r116840;http://www.wikipathways.org/instance/WP1770_r116575;http://www.wikipathways.org/instance/WP1245_r116708;http://www.wikipathways.org/instance/WP164_r106858;http://www.wikipathways.org/instance/WP662_r122074		R-MMU-1430728 Metabolism;R-MMU-156580 Phase II - Conjugation of compounds;R-MMU-156590 Glutathione conjugation;R-MMU-174403 Glutathione synthesis and recycling;R-MMU-211859 Biological oxidations	https://reactome.org/PathwayBrowser/#/R-MMU-1430728;https://reactome.org/PathwayBrowser/#/R-MMU-156580;https://reactome.org/PathwayBrowser/#/R-MMU-156590;https://reactome.org/PathwayBrowser/#/R-MMU-174403;https://reactome.org/PathwayBrowser/#/R-MMU-211859	REACTIVE OXIGEN SPECIES PATHWAY;HEME METABOLISM;BILE ACID METABOLISM	https://www.gsea-msigdb.org/gsea/msigdb/mouse/geneset/HALLMARK_REACTIVE_OXIGEN_SPECIES_PATHWAY;https://www.gsea-msigdb.org/gsea/msigdb/mouse/geneset/HALLMARK_HEME_METABOLISM;https://www.gsea-msigdb.org/gsea/msigdb/mouse/geneset/HALLMARK_BILE_ACID_METABOLISM
O09174	Alpha-methylacyl-CoA racemase OS=Mus musculus OX=10090 GN=Amacr PE=1 SV=4	Amacr	5.77	2	2	2	2298.34	3580.89	5560.88	5316.44	7072.8	5565.68	0.469128	0.730917	1.13507	1.08517	1.44367	1.13605	1.56947	0.133775	cytoplasm	K01796	E5.1.99.4; alpha-methylacyl-CoA racemase [EC:5.1.99.4]	mmu00120 Primary bile acid biosynthesis; mmu04146 Peroxisome; mmu01100 Metabolic pathways	GO:0001561 fatty acid alpha-oxidation; GO:0006082 organic acid metabolic process; GO:0006605 protein targeting; GO:0006625 protein targeting to peroxisome; GO:0006629 lipid metabolic process; GO:0006631 fatty acid metabolic process; GO:0006635 fatty acid beta-oxidation; GO:0006694 steroid biosynthetic process; GO:0006699 bile acid biosynthetic process; GO:0006720 isoprenoid metabolic process; GO:…	GO:0005622 intracellular anatomical structure; GO:0005737 cytoplasm; GO:0005739 mitochondrion; GO:0005777 peroxisome; GO:0005782 peroxisomal matrix; GO:0005829 cytosol; GO:0005886 plasma membrane; GO:0016020 membrane; GO:0031907 microbody lumen; GO:0031974 membrane-enclosed lumen; GO:0042579 microbody; GO:0043226 organelle; GO:0043227 membrane-bounded organelle; GO:0043229 intracellular organelle…	GO:0003824 catalytic activity; GO:0005102 signaling receptor binding; GO:0005488 binding; GO:0005515 protein binding; GO:0008111 alpha-methylacyl-CoA racemase activity; GO:0016853 isomerase activity; GO:0016854 racemase and epimerase activity;			I	KOG3957	Predicted L-carnitine dehydratase/alpha-methylacyl-CoA racemase				R-MMU-1430728 Metabolism;R-MMU-192105 Synthesis of bile acids and bile salts;R-MMU-193368 Synthesis of bile acids and bile salts via 7alpha-hydroxycholesterol;R-MMU-193775 Synthesis of bile acids and bile salts via 24-hydroxycholesterol;R-MMU-194068 Bile acid and bile salt metabolism;R-MMU-389887 Beta-oxidation of pristanoyl-CoA;R-MMU-390918 Peroxisomal lipid metabolism;R-MMU-556833 Metabolism of…	https://reactome.org/PathwayBrowser/#/R-MMU-1430728;https://reactome.org/PathwayBrowser/#/R-MMU-192105;https://reactome.org/PathwayBrowser/#/R-MMU-193368;https://reactome.org/PathwayBrowser/#/R-MMU-193775;https://reactome.org/PathwayBrowser/#/R-MMU-194068;https://reactome.org/PathwayBrowser/#/R-MMU-389887;https://reactome.org/PathwayBrowser/#/R-MMU-390918;https://reactome.org/PathwayBrowser/#/R-M…	IL2 STAT5 SIGNALING;BILE ACID METABOLISM	https://www.gsea-msigdb.org/gsea/msigdb/mouse/geneset/HALLMARK_IL2_STAT5_SIGNALING;https://www.gsea-msigdb.org/gsea/msigdb/mouse/geneset/HALLMARK_BILE_ACID_METABOLISM
O35047	Homologous-pairing protein 2 homolog OS=Mus musculus OX=10090 GN=Psmc3ip PE=1 SV=1	Psmc3ip	16.13	3	3	3	11951.1	11495.5	9972.61	9981.4	10557.4	10185.3	1.11791	1.0753	0.932843	0.933666	0.987545	0.952738	0.919354	0.229255	cytoplasm	K06695			GO:0006355 regulation of DNA-templated transcription; GO:0006357 regulation of transcription by RNA polymerase II; GO:0009889 regulation of biosynthetic process; GO:0009891 positive regulation of biosynthetic process; GO:0009893 positive regulation of metabolic process; GO:0010468 regulation of gene expression; GO:0010556 regulation of macromolecule biosynthetic process; GO:0010557 positive regul…	GO:0005622 intracellular anatomical structure; GO:0005634 nucleus; GO:0005654 nucleoplasm; GO:0031974 membrane-enclosed lumen; GO:0031981 nuclear lumen; GO:0043226 organelle; GO:0043227 membrane-bounded organelle; GO:0043229 intracellular organelle; GO:0043231 intracellular membrane-bounded organelle; GO:0043233 organelle lumen; GO:0070013 intracellular organelle lumen;	GO:0003712 transcription coregulator activity; GO:0003713 transcription coactivator activity; GO:0005102 signaling receptor binding; GO:0005488 binding; GO:0005515 protein binding; GO:0008134 transcription factor binding; GO:0019904 protein domain specific binding; GO:0030331 nuclear estrogen receptor binding; GO:0030374 nuclear receptor coactivator activity; GO:0035259 nuclear glucocorticoid rec…	PF07106; PF18517	PF07106 TBPIP/Hop2 winged helix domain; PF18517 Leucine zipper with capping helix domain	T	KOG4603	TBP-1 interacting protein						E2F TARGETS	https://www.gsea-msigdb.org/gsea/msigdb/mouse/geneset/HALLMARK_E2F_TARGETS
O35074	Prostacyclin synthase OS=Mus musculus OX=10090 GN=Ptgis PE=1 SV=1	Ptgis	13.17	5	5	5	7791.02	7263.84	7835.37	7989.75	3132.18	6856.75	1.14381	1.06641	1.15032	1.17298	0.459838	1.00665	0.78543	0.338031	extracellular	K01831	PTGIS; prostacyclin synthase [EC:5.3.99.4]	mmu01100 Metabolic pathways; mmu00590 Arachidonic acid metabolism	GO:0000003 reproduction; GO:0001516 prostaglandin biosynthetic process; GO:0001666 response to hypoxia; GO:0001676 long-chain fatty acid metabolic process; GO:0001890 placenta development; GO:0001893 maternal placenta development; GO:0003006 developmental process involved in reproduction; GO:0006082 organic acid metabolic process; GO:0006139 nucleobase-containing compound metabolic process; GO:00…	GO:0005576 extracellular region; GO:0005615 extracellular space; GO:0005622 intracellular anatomical structure; GO:0005634 nucleus; GO:0005737 cytoplasm; GO:0005783 endoplasmic reticulum; GO:0005789 endoplasmic reticulum membrane; GO:0005886 plasma membrane; GO:0005901 caveola; GO:0012505 endomembrane system; GO:0016020 membrane; GO:0031984 organelle subcompartment; GO:0042175 nuclear outer membr…	GO:0003824 catalytic activity; GO:0005488 binding; GO:0008116 prostaglandin-I synthase activity; GO:0016853 isomerase activity; GO:0016860 intramolecular oxidoreductase activity; GO:0020037 heme binding; GO:0046906 tetrapyrrole binding; GO:0097159 organic cyclic compound binding; GO:1901363 heterocyclic compound binding;	PF00067	PF00067 Cytochrome P450	Q	KOG0684	Cytochrome P450				R-MMU-1430728 Metabolism;R-MMU-192105 Synthesis of bile acids and bile salts;R-MMU-193368 Synthesis of bile acids and bile salts via 7alpha-hydroxycholesterol;R-MMU-193775 Synthesis of bile acids and bile salts via 24-hydroxycholesterol;R-MMU-193807 Synthesis of bile acids and bile salts via 27-hydroxycholesterol;R-MMU-194068 Bile acid and bile salt metabolism;R-MMU-196807 Nicotinate metabolism;R…	https://reactome.org/PathwayBrowser/#/R-MMU-1430728;https://reactome.org/PathwayBrowser/#/R-MMU-192105;https://reactome.org/PathwayBrowser/#/R-MMU-193368;https://reactome.org/PathwayBrowser/#/R-MMU-193775;https://reactome.org/PathwayBrowser/#/R-MMU-193807;https://reactome.org/PathwayBrowser/#/R-MMU-194068;https://reactome.org/PathwayBrowser/#/R-MMU-196807;https://reactome.org/PathwayBrowser/#/R-M…	MYOGENESIS	https://www.gsea-msigdb.org/gsea/msigdb/mouse/geneset/HALLMARK_MYOGENESIS
O35083	1-acyl-sn-glycerol-3-phosphate acyltransferase alpha OS=Mus musculus OX=10090 GN=Agpat1 PE=1 SV=1	Agpat1	8.07	2	2	2	2694.76	2506.75	3529.51	3078.1	3247.77	3362.92	0.877781	0.816539	1.14969	1.00265	1.05792	1.09542	1.1097	0.345692	plasma membrane	K13509	AGPAT1_2; lysophosphatidate acyltransferase [EC:2.3.1.51]	mmu00561 Glycerolipid metabolism; mmu01100 Metabolic pathways; mmu04072 Phospholipase D signaling pathway; mmu04975 Fat digestion and absorption; mmu00564 Glycerophospholipid metabolism	GO:0001817 regulation of cytokine production; GO:0001819 positive regulation of cytokine production; GO:0001959 regulation of cytokine-mediated signaling pathway; GO:0001961 positive regulation of cytokine-mediated signaling pathway; GO:0006629 lipid metabolic process; GO:0006644 phospholipid metabolic process; GO:0006650 glycerophospholipid metabolic process; GO:0006654 phosphatidic acid biosynt…	GO:0005622 intracellular anatomical structure; GO:0005737 cytoplasm; GO:0005783 endoplasmic reticulum; GO:0005789 endoplasmic reticulum membrane; GO:0012505 endomembrane system; GO:0016020 membrane; GO:0031984 organelle subcompartment; GO:0042175 nuclear outer membrane-endoplasmic reticulum membrane network; GO:0043226 organelle; GO:0043227 membrane-bounded organelle; GO:0043229 intracellular org…	GO:0003824 catalytic activity; GO:0003841 1-acylglycerol-3-phosphate O-acyltransferase activity; GO:0008374 O-acyltransferase activity; GO:0016411 acylglycerol O-acyltransferase activity; GO:0016740 transferase activity; GO:0016746 acyltransferase activity; GO:0016747 acyltransferase activity, transferring groups other than amino-acyl groups; GO:0042171 lysophosphatidic acid acyltransferase activ…			I	KOG2848	1-acyl-sn-glycerol-3-phosphate acyltransferase	WP386 Triacylglyceride synthesis	http://www.wikipathways.org/instance/WP386_r121829		R-MMU-1430728 Metabolism;R-MMU-1483166 Synthesis of PA;R-MMU-1483206 Glycerophospholipid biosynthesis;R-MMU-1483257 Phospholipid metabolism;R-MMU-163685 Integration of energy metabolism;R-MMU-163765 ChREBP activates metabolic gene expression;R-MMU-556833 Metabolism of lipids	https://reactome.org/PathwayBrowser/#/R-MMU-1430728;https://reactome.org/PathwayBrowser/#/R-MMU-1483166;https://reactome.org/PathwayBrowser/#/R-MMU-1483206;https://reactome.org/PathwayBrowser/#/R-MMU-1483257;https://reactome.org/PathwayBrowser/#/R-MMU-163685;https://reactome.org/PathwayBrowser/#/R-MMU-163765;https://reactome.org/PathwayBrowser/#/R-MMU-556833
O35099	Mitogen-activated protein kinase kinase kinase 5 OS=Mus musculus OX=10090 GN=Map3k5 PE=1 SV=3	Map3k5	7.03	8	8	8	1363.93	1625.13	1578.47	1837.14	2104.83		0.801416	0.954892	0.927475	1.07946	1.23675		1.29456	0.0579284	cytoplasm	K04426	MAP3K5; mitogen-activated protein kinase kinase kinase 5 [EC:2.7.11.25]	mmu04936 Alcoholic liver disease; mmu05417 Lipid and atherosclerosis; mmu01524 Platinum drug resistance; mmu05017 Spinocerebellar ataxia; mmu04530 Tight junction; mmu05012 Parkinson disease; mmu04010 MAPK signaling pathway; mmu04714 Thermogenesis; mmu05418 Fluid shear stress and atherosclerosis; mmu05016 Huntington disease; mmu05208 Chemical carcinogenesis - reactive oxygen species; mmu05014 Amyo…	GO:0000003 reproduction; GO:0000165 MAPK cascade; GO:0000302 response to reactive oxygen species; GO:0001932 regulation of protein phosphorylation; GO:0001934 positive regulation of protein phosphorylation; GO:0002225 positive regulation of antimicrobial peptide production; GO:0002376 immune system process; GO:0002682 regulation of immune system process; GO:0002684 positive regulation of immune s…	GO:0005622 intracellular anatomical structure; GO:0005737 cytoplasm; GO:0005783 endoplasmic reticulum; GO:0005789 endoplasmic reticulum membrane; GO:0005829 cytosol; GO:0005886 plasma membrane; GO:0009897 external side of plasma membrane; GO:0009986 cell surface; GO:0012505 endomembrane system; GO:0014069 postsynaptic density; GO:0016020 membrane; GO:0030424 axon; GO:0031984 organelle subcompartm…	GO:0000166 nucleotide binding; GO:0000287 magnesium ion binding; GO:0003824 catalytic activity; GO:0004672 protein kinase activity; GO:0004674 protein serine/threonine kinase activity; GO:0004709 MAP kinase kinase kinase activity; GO:0005488 binding; GO:0005515 protein binding; GO:0005524 ATP binding; GO:0016301 kinase activity; GO:0016740 transferase activity; GO:0016772 transferase activity, tr…	PF13281; PF19039; PF00069	PF13281 MAP3K TRAFs-binding domain; PF19039 ASK kinase PH domain; PF00069 Protein kinase domain	T	KOG4279	Serine/threonine protein kinase	WP350 p38 Mapk signaling pathway;WP65 Insulin signaling;WP493 Mapk signaling pathway	http://www.wikipathways.org/instance/WP350_r123113;http://www.wikipathways.org/instance/WP65_r116717;http://www.wikipathways.org/instance/WP493_r117912		R-MMU-2262752 Cellular responses to stress;R-MMU-2559580 Oxidative Stress Induced Senescence;R-MMU-2559583 Cellular Senescence;R-MMU-8953897 Cellular responses to stimuli	https://reactome.org/PathwayBrowser/#/R-MMU-2262752;https://reactome.org/PathwayBrowser/#/R-MMU-2559580;https://reactome.org/PathwayBrowser/#/R-MMU-2559583;https://reactome.org/PathwayBrowser/#/R-MMU-8953897
O35114	Lysosome membrane protein 2 OS=Mus musculus OX=10090 GN=Scarb2 PE=1 SV=3	Scarb2	11.3	6	6	6	30100.1	35930.5	33215.2	37115.6	39210.3	34788.7	0.858529	1.02483	0.94738	1.05863	1.11837	0.99226	1.11959	0.137849	plasma membrane	K12384	SCARB2; lysosome membrane protein 2	mmu04142 Lysosome	GO:0000122 negative regulation of transcription by RNA polymerase II; GO:0001101 response to acid chemical; GO:0001508 action potential; GO:0001676 long-chain fatty acid metabolic process; GO:0001816 cytokine production; GO:0001817 regulation of cytokine production; GO:0001819 positive regulation of cytokine production; GO:0001932 regulation of protein phosphorylation; GO:0001934 positive regulat…	GO:0000139 Golgi membrane; GO:0000323 lytic vacuole; GO:0005622 intracellular anatomical structure; GO:0005737 cytoplasm; GO:0005739 mitochondrion; GO:0005764 lysosome; GO:0005765 lysosomal membrane; GO:0005768 endosome; GO:0005770 late endosome; GO:0005773 vacuole; GO:0005774 vacuolar membrane; GO:0005775 vacuolar lumen; GO:0005783 endoplasmic reticulum; GO:0005789 endoplasmic reticulum membrane…	GO:0004888 transmembrane signaling receptor activity; GO:0005041 low-density lipoprotein particle receptor activity; GO:0005044 scavenger receptor activity; GO:0005102 signaling receptor binding; GO:0005488 binding; GO:0005504 fatty acid binding; GO:0005515 protein binding; GO:0008035 high-density lipoprotein particle binding; GO:0008289 lipid binding; GO:0019838 growth factor binding; GO:0019899…			T	KOG3776	Plasma membrane glycoprotein CD36 and related membrane receptors	WP2573 Primary focal segmental glomerulosclerosis (FSGS)	http://www.wikipathways.org/instance/WP2573_r117937		R-MMU-199991 Membrane Trafficking;R-MMU-5653656 Vesicle-mediated transport;R-MMU-8856825 Cargo recognition for clathrin-mediated endocytosis;R-MMU-8856828 Clathrin-mediated endocytosis	https://reactome.org/PathwayBrowser/#/R-MMU-199991;https://reactome.org/PathwayBrowser/#/R-MMU-5653656;https://reactome.org/PathwayBrowser/#/R-MMU-8856825;https://reactome.org/PathwayBrowser/#/R-MMU-8856828
O35126	Atrophin-1 OS=Mus musculus OX=10090 GN=Atn1 PE=1 SV=1	Atn1	2.21	2	2	2	1866.78	2847.7	1894	2813.25	2955.56	1521.11	0.805897	1.22936	0.817648	1.21449	1.27593	0.65667	1.10312	0.780119	nucleus	K05626			GO:0000003 reproduction; GO:0000122 negative regulation of transcription by RNA polymerase II; GO:0003006 developmental process involved in reproduction; GO:0006355 regulation of DNA-templated transcription; GO:0006357 regulation of transcription by RNA polymerase II; GO:0006915 apoptotic process; GO:0007163 establishment or maintenance of cell polarity; GO:0007275 multicellular organism developm…	GO:0005622 intracellular anatomical structure; GO:0005634 nucleus; GO:0005654 nucleoplasm; GO:0005737 cytoplasm; GO:0016363 nuclear matrix; GO:0031252 cell leading edge; GO:0031974 membrane-enclosed lumen; GO:0031981 nuclear lumen; GO:0034399 nuclear periphery; GO:0043226 organelle; GO:0043227 membrane-bounded organelle; GO:0043229 intracellular organelle; GO:0043231 intracellular membrane-bounde…	GO:0003712 transcription coregulator activity; GO:0003713 transcription coactivator activity; GO:0003714 transcription corepressor activity; GO:0005488 binding; GO:0005515 protein binding; GO:0008432 JUN kinase binding; GO:0019899 enzyme binding; GO:0019900 kinase binding; GO:0019901 protein kinase binding; GO:0019904 protein domain specific binding; GO:0090729 toxin activity; GO:0140110 transcri…			R	KOG2133	Transcriptional corepressor Atrophin-1/DRPLA
O35129	Prohibitin-2 OS=Mus musculus OX=10090 GN=Phb2 PE=1 SV=1	Phb2	28.43	9	9	9	192808	190406	187955	191618	185984	181964	1.02309	1.01035	0.997342	1.01678	0.986884	0.965552	0.979686	0.282829	cytoplasm	K17081	PHB2; prohibitin 2	mmu04137 Mitophagy - animal	GO:0000003 reproduction; GO:0000819 sister chromatid segregation; GO:0001101 response to acid chemical; GO:0001666 response to hypoxia; GO:0001763 morphogenesis of a branching structure; GO:0001932 regulation of protein phosphorylation; GO:0001934 positive regulation of protein phosphorylation; GO:0002009 morphogenesis of an epithelium; GO:0002082 regulation of oxidative phosphorylation; GO:00030…	GO:0005622 intracellular anatomical structure; GO:0005634 nucleus; GO:0005737 cytoplasm; GO:0005739 mitochondrion; GO:0005740 mitochondrial envelope; GO:0005741 mitochondrial outer membrane; GO:0005743 mitochondrial inner membrane; GO:0009986 cell surface; GO:0016020 membrane; GO:0016363 nuclear matrix; GO:0019866 organelle inner membrane; GO:0019867 outer membrane; GO:0031090 organelle membrane;…	GO:0005102 signaling receptor binding; GO:0005488 binding; GO:0005515 protein binding; GO:0008134 transcription factor binding; GO:0030331 nuclear estrogen receptor binding; GO:0033218 amide binding; GO:0051427 hormone receptor binding;			O	KOG3090	Prohibitin-like protein				R-MMU-2262752 Cellular responses to stress;R-MMU-382551 Transport of small molecules;R-MMU-8949215 Mitochondrial calcium ion transport;R-MMU-8949664 Processing of SMDT1;R-MMU-8953897 Cellular responses to stimuli;R-MMU-9840373 Cellular response to mitochondrial stress	https://reactome.org/PathwayBrowser/#/R-MMU-2262752;https://reactome.org/PathwayBrowser/#/R-MMU-382551;https://reactome.org/PathwayBrowser/#/R-MMU-8949215;https://reactome.org/PathwayBrowser/#/R-MMU-8949664;https://reactome.org/PathwayBrowser/#/R-MMU-8953897;https://reactome.org/PathwayBrowser/#/R-MMU-9840373	MYC TARGETS V1;OXIDATIVE PHOSPHORYLATION	https://www.gsea-msigdb.org/gsea/msigdb/mouse/geneset/HALLMARK_MYC_TARGETS_V1;https://www.gsea-msigdb.org/gsea/msigdb/mouse/geneset/HALLMARK_OXIDATIVE_PHOSPHORYLATION
O35130	Ribosomal RNA small subunit methyltransferase NEP1 OS=Mus musculus OX=10090 GN=Emg1 PE=1 SV=1	Emg1	17.21	4	4	4	28141	28819.4	28687.8	24815.9	29729.7	29490.4	0.99506	1.01905	1.01439	0.877485	1.05124	1.04277	0.981176	0.725689	nucleus	K14568	EMG1; rRNA small subunit pseudouridine methyltransferase Nep1 [EC:2.1.1.260]	mmu03008 Ribosome biogenesis in eukaryotes	GO:0000154 rRNA modification; GO:0000462 maturation of SSU-rRNA from tricistronic rRNA transcript (SSU-rRNA, 5.8S rRNA, LSU-rRNA); GO:0001510 RNA methylation; GO:0001701 in utero embryonic development; GO:0001824 blastocyst development; GO:0006139 nucleobase-containing compound metabolic process; GO:0006364 rRNA processing; GO:0006396 RNA processing; GO:0006725 cellular aromatic compound metaboli…	GO:0005622 intracellular anatomical structure; GO:0005634 nucleus; GO:0005654 nucleoplasm; GO:0005730 nucleolus; GO:0005737 cytoplasm; GO:0030684 preribosome; GO:0031974 membrane-enclosed lumen; GO:0031981 nuclear lumen; GO:0032040 small-subunit processome; GO:0032991 protein-containing complex; GO:0043226 organelle; GO:0043227 membrane-bounded organelle; GO:0043228 non-membrane-bounded organelle…	GO:0003676 nucleic acid binding; GO:0003723 RNA binding; GO:0003824 catalytic activity; GO:0005488 binding; GO:0008168 methyltransferase activity; GO:0008173 RNA methyltransferase activity; GO:0008649 rRNA methyltransferase activity; GO:0008757 S-adenosylmethionine-dependent methyltransferase activity; GO:0016740 transferase activity; GO:0016741 transferase activity, transferring one-carbon group…			J	KOG3073	Protein required for 18S rRNA maturation and 40S ribosome biogenesis				R-MMU-6791226 Major pathway of rRNA processing in the nucleolus and cytosol;R-MMU-72312 rRNA processing;R-MMU-8868773 rRNA processing in the nucleus and cytosol;R-MMU-8953854 Metabolism of RNA	https://reactome.org/PathwayBrowser/#/R-MMU-6791226;https://reactome.org/PathwayBrowser/#/R-MMU-72312;https://reactome.org/PathwayBrowser/#/R-MMU-8868773;https://reactome.org/PathwayBrowser/#/R-MMU-8953854
O35134	DNA-directed RNA polymerase I subunit RPA1 OS=Mus musculus OX=10090 GN=Polr1a PE=1 SV=2	Polr1a	13.1	22	22	22	18323.3	18310.5	17703.6	18720.4	17623.8	17678.8	1.01458	1.01387	0.980262	1.03656	0.975844	0.978889	0.994214	0.802387	cytoplasm	K02999	RPA1; DNA-directed RNA polymerase I subunit RPA1 [EC:2.7.7.6]	mmu03020 RNA polymerase	GO:0006139 nucleobase-containing compound metabolic process; GO:0006351 DNA-templated transcription; GO:0006352 DNA-templated transcription initiation; GO:0006353 DNA-templated transcription termination; GO:0006360 transcription by RNA polymerase I; GO:0006361 transcription initiation at RNA polymerase I promoter; GO:0006363 termination of RNA polymerase I transcription; GO:0006725 cellular aroma…	GO:0000428 DNA-directed RNA polymerase complex; GO:0005622 intracellular anatomical structure; GO:0005634 nucleus; GO:0005654 nucleoplasm; GO:0005730 nucleolus; GO:0005736 RNA polymerase I complex; GO:0030880 RNA polymerase complex; GO:0031974 membrane-enclosed lumen; GO:0031981 nuclear lumen; GO:0032991 protein-containing complex; GO:0043226 organelle; GO:0043227 membrane-bounded organelle; GO:0…	GO:0001054 RNA polymerase I activity; GO:0003682 chromatin binding; GO:0003824 catalytic activity; GO:0003899 DNA-directed 5'-3' RNA polymerase activity; GO:0005488 binding; GO:0016740 transferase activity; GO:0016772 transferase activity, transferring phosphorus-containing groups; GO:0016779 nucleotidyltransferase activity; GO:0034062 5'-3' RNA polymerase activity; GO:0097747 RNA polymerase acti…	PF04997; PF00623; PF04983; PF05000; PF04998	PF04997 RNA polymerase Rpb1, domain 1; PF00623 RNA polymerase Rpb1, domain 2; PF04983 RNA polymerase Rpb1, domain 3; PF05000 RNA polymerase Rpb1, domain 4; PF04998 RNA polymerase Rpb1, domain 5	K	KOG0262	RNA polymerase I, large subunit	WP2185 Purine metabolism;WP567 Eukaryotic transcription initiation	http://www.wikipathways.org/instance/WP2185_r123340;http://www.wikipathways.org/instance/WP567_r117881		R-MMU-212165 Epigenetic regulation of gene expression;R-MMU-5250913 Positive epigenetic regulation of rRNA expression;R-MMU-5250924 B-WICH complex positively regulates rRNA expression;R-MMU-73762 RNA Polymerase I Transcription Initiation;R-MMU-73772 RNA Polymerase I Promoter Escape;R-MMU-73854 RNA Polymerase I Promoter Clearance;R-MMU-73863 RNA Polymerase I Transcription Termination;R-MMU-73864 R…	https://reactome.org/PathwayBrowser/#/R-MMU-212165;https://reactome.org/PathwayBrowser/#/R-MMU-5250913;https://reactome.org/PathwayBrowser/#/R-MMU-5250924;https://reactome.org/PathwayBrowser/#/R-MMU-73762;https://reactome.org/PathwayBrowser/#/R-MMU-73772;https://reactome.org/PathwayBrowser/#/R-MMU-73854;https://reactome.org/PathwayBrowser/#/R-MMU-73863;https://reactome.org/PathwayBrowser/#/R-MMU-…
O35144	Telomeric repeat-binding factor 2 OS=Mus musculus OX=10090 GN=Terf2 PE=1 SV=3	Terf2	19.59	9	9	9	4262.04	3226.75	3233.14	2665.22	3376.85	4396.75	1.20848	0.914925	0.916737	0.755707	0.957485	1.24667	0.973595	0.831943	nucleus	K11111			GO:0000018 regulation of DNA recombination; GO:0000019 regulation of mitotic recombination; GO:0000723 telomere maintenance; GO:0001701 in utero embryonic development; GO:0006139 nucleobase-containing compound metabolic process; GO:0006259 DNA metabolic process; GO:0006275 regulation of DNA replication; GO:0006282 regulation of DNA repair; GO:0006355 regulation of DNA-templated transcription; GO:…	GO:0000228 nuclear chromosome; GO:0000781 chromosome, telomeric region; GO:0000782 telomere cap complex; GO:0000783 nuclear telomere cap complex; GO:0001673 male germ cell nucleus; GO:0005622 intracellular anatomical structure; GO:0005634 nucleus; GO:0005654 nucleoplasm; GO:0005694 chromosome; GO:0016604 nuclear body; GO:0031974 membrane-enclosed lumen; GO:0031981 nuclear lumen; GO:0032991 protei…	GO:0000981 DNA-binding transcription factor activity, RNA polymerase II-specific; GO:0003676 nucleic acid binding; GO:0003677 DNA binding; GO:0003690 double-stranded DNA binding; GO:0003691 double-stranded telomeric DNA binding; GO:0003697 single-stranded DNA binding; GO:0003700 DNA-binding transcription factor activity; GO:0005488 binding; GO:0005515 protein binding; GO:0019899 enzyme binding; G…	PF08558; PF16772; PF00249	PF08558 Telomere repeat binding factor (TRF); PF16772 Telomeric repeat-binding factor 2 Rap1-binding motif; PF00249 Myb-like DNA-binding domain				WP1763 Mechanisms associated with pluripotency	http://www.wikipathways.org/instance/WP1763_r120787		R-MMU-110330 Recognition and association of DNA glycosylase with site containing an affected purine;R-MMU-110331 Cleavage of the damaged purine;R-MMU-157579 Telomere Maintenance;R-MMU-1640170 Cell Cycle;R-MMU-171319 Telomere Extension By Telomerase;R-MMU-174411 Polymerase switching on the C-strand of the telomere;R-MMU-174414 Processive synthesis on the C-strand of the telomere;R-MMU-174417 Telom…	https://reactome.org/PathwayBrowser/#/R-MMU-110330;https://reactome.org/PathwayBrowser/#/R-MMU-110331;https://reactome.org/PathwayBrowser/#/R-MMU-157579;https://reactome.org/PathwayBrowser/#/R-MMU-1640170;https://reactome.org/PathwayBrowser/#/R-MMU-171319;https://reactome.org/PathwayBrowser/#/R-MMU-174411;https://reactome.org/PathwayBrowser/#/R-MMU-174414;https://reactome.org/PathwayBrowser/#/R-M…
O35177	Enhancer of filamentation 1 OS=Mus musculus OX=10090 GN=Nedd9 PE=1 SV=2	Nedd9	1.68	1	1	1	566.171	530.921	762.638	629.783	710.474		0.884646	0.829567	1.19163	0.98404	1.11012		1.08101	0.597174	cytoplasm	K16832			GO:0000302 response to reactive oxygen species; GO:0002253 activation of immune response; GO:0002376 immune system process; GO:0002429 immune response-activating cell surface receptor signaling pathway; GO:0002682 regulation of immune system process; GO:0002684 positive regulation of immune system process; GO:0002757 immune response-activating signaling pathway; GO:0002764 immune response-regulat…	GO:0000922 spindle pole; GO:0001726 ruffle; GO:0005622 intracellular anatomical structure; GO:0005634 nucleus; GO:0005654 nucleoplasm; GO:0005737 cytoplasm; GO:0005794 Golgi apparatus; GO:0005819 spindle; GO:0005829 cytosol; GO:0005856 cytoskeleton; GO:0005886 plasma membrane; GO:0005912 adherens junction; GO:0005925 focal adhesion; GO:0005938 cell cortex; GO:0012505 endomembrane system; GO:00156…	GO:0005488 binding; GO:0005515 protein binding; GO:0019899 enzyme binding; GO:0019900 kinase binding; GO:0019901 protein kinase binding; GO:0019904 protein domain specific binding;	PF14604; PF08824; PF12026	PF14604 Variant SH3 domain; PF08824 Serine rich protein interaction domain; PF12026 Crk-Associated Substrate C-terminal domain									MITOTIC SPINDLE;APOPTOSIS	https://www.gsea-msigdb.org/gsea/msigdb/mouse/geneset/HALLMARK_MITOTIC_SPINDLE;https://www.gsea-msigdb.org/gsea/msigdb/mouse/geneset/HALLMARK_APOPTOSIS
[truncated: 6,651 more rows]

## Sheet: KEGG_level_annotation
Protein accession	Protein description	Gene name	Coverage [%]	Peptides	Razor + unique peptides	Unique peptides	Intensity C1	Intensity C2	Intensity C3	Intensity T1	Intensity T2	Intensity T3	C1	C2	C3	T1	T2	T3	T/C Ratio	T/C P value	Subcellular localization	KEGG KO No.	KEGG Gene	Biological Process	Cellular Component	Molecular Function	Pfam ID	Domain description	KOG category	KOG NO.	KOG description	WikiPathways	externalDetailsURL	Is_TF	Reactome pathway	Reactome link	HallMark	msigdbURL	KEGG pathway	map_ID	KEGG map level_1	KEGG map level_2
[truncated: 16,174 more rows]
